# Supplementary material for: Interaction of serum amyloid P component with hexanoyl bis(d-proline) (CPHPC)
Source: Acta Crystallogr D Biol Crystallogr. 2014 Jul 25;70(Pt 8):2232–40. doi: 10.1107/S1399004714013455 (PMC4118831; doi:10.1107/S1399004714013455)
Supplement: Supplementary file 1 [file d-70-02232-sup1.cif]

data_06ac100
 
_audit_creation_method            SHELXL-2013

loop_
  _publ_author_name
 'Mark Light'
 'Alun Coker'

_chemical_name_systematic
;
 ?
;
_chemical_name_common             ?
_chemical_melting_point           ?
_chemical_formula_moiety          'C16 H24 N2 O6, H2 O'
_chemical_formula_sum
 'C16 H26 N2 O7' 
_chemical_formula_weight          358.39

loop_
 _atom_type_symbol
 _atom_type_description
 _atom_type_scat_dispersion_real
 _atom_type_scat_dispersion_imag
 _atom_type_scat_source
 'C'  'C'   0.0033   0.0016
 'International Tables Vol C Tables 4.2.6.8 and 6.1.1.4'
 'H'  'H'   0.0000   0.0000
 'International Tables Vol C Tables 4.2.6.8 and 6.1.1.4'
 'N'  'N'   0.0061   0.0033
 'International Tables Vol C Tables 4.2.6.8 and 6.1.1.4'
 'O'  'O'   0.0106   0.0060
 'International Tables Vol C Tables 4.2.6.8 and 6.1.1.4'
 
_space_group_crystal_system       orthorhombic
_space_group_IT_number            19
_space_group_name_H-M_alt         'P 21 21 21'
_space_group_name_Hall            'P 2ac 2ab'
 
_shelx_space_group_comment
;
The symmetry employed for this shelxl refinement is uniquely defined
by the following loop, which should always be used as a source of
symmetry information in preference to the above space-group names.
They are only intended as comments.
;
 
loop_
 _space_group_symop_operation_xyz
 'x, y, z'
 '-x+1/2, -y, z+1/2'
 'x+1/2, -y+1/2, -z'
 '-x, y+1/2, -z+1/2'
 
_cell_length_a                    10.1602(2)
_cell_length_b                    10.4228(2)
_cell_length_c                    16.3042(3)
_cell_angle_alpha                 90
_cell_angle_beta                  90
_cell_angle_gamma                 90
_cell_volume                      1726.58(6)
_cell_formula_units_Z             4
_cell_measurement_temperature     120(2)
_cell_measurement_reflns_used     2267
_cell_measurement_theta_max       27.48
_cell_measurement_theta_min       2.91
 
_exptl_crystal_description        Block 
_exptl_crystal_colour             Colourless
_exptl_crystal_density_meas       ? 
_exptl_crystal_density_method     ?              
_exptl_crystal_density_diffrn     1.379          
_exptl_crystal_F_000              768
_exptl_transmission_factor_min    ?                                             
_exptl_transmission_factor_max    ?                                             
_exptl_crystal_size_max           0.220
_exptl_crystal_size_mid           0.100
_exptl_crystal_size_min           0.080
_exptl_absorpt_coefficient_mu     0.108
_shelx_estimated_absorpt_T_min    0.977
_shelx_estimated_absorpt_T_max    0.991
_exptl_absorpt_correction_type    multi-scan 
_exptl_absorpt_correction_T_max   0.9914
_exptl_absorpt_correction_T_min   0.9666
_exptl_absorpt_process_details    
;
SADABS V2.10 (Sheldrick, G.M., 2003)
; 
 
_exptl_special_details
;
SADABS was used to perform the Absorption correction
Parameter refinement on 16028 reflections reduced R(int) from 0.0917 to 0.0391
Ratio of minimum to maximum apparent transmission:  0.883992
The given Tmin and Tmax were generated using the SHELX SIZE command
;
 
_diffrn_ambient_temperature       120(2)
_diffrn_radiation_wavelength      0.71073
_diffrn_radiation_type            MoK\a
_diffrn_source                    'Bruker Nonius FR591 Rotating Anode'                       
_diffrn_measurement_device_type   'Bruker-Nonius CCD camera on \k-goniostat' 
_diffrn_measurement_method        '\f & \w scans to fill the asymmetric unit' 
_diffrn_detector_area_resol_mean  9.091 
_diffrn_reflns_number             15611
_diffrn_reflns_av_unetI/netI      0.0336
_diffrn_reflns_av_R_equivalents   0.0357
_diffrn_reflns_limit_h_min        -10
_diffrn_reflns_limit_h_max        13
_diffrn_reflns_limit_k_min        -9
_diffrn_reflns_limit_k_max        13
_diffrn_reflns_limit_l_min        -20
_diffrn_reflns_limit_l_max        21
_diffrn_reflns_theta_min          3.066
_diffrn_reflns_theta_max          27.479
_diffrn_reflns_theta_full         27.500
_diffrn_measured_fraction_theta_max   0.996
_diffrn_measured_fraction_theta_full  0.995
_diffrn_reflns_Laue_measured_fraction_max    0.996
_diffrn_reflns_Laue_measured_fraction_full   0.995
_diffrn_reflns_point_group_measured_fraction_max   0.994
_diffrn_reflns_point_group_measured_fraction_full  0.993
_reflns_number_total              3932
_reflns_number_gt                 3642
_reflns_threshold_expression      'I > 2\s(I)'
_reflns_Friedel_coverage          0.748
_reflns_Friedel_fraction_max      0.991
_reflns_Friedel_fraction_full     0.989
 
_reflns_special_details
;
 Reflections were merged by SHELXL according to the crystal
 class for the calculation of statistics and refinement.
 
 _reflns_Friedel_fraction is defined as the number of unique
 Friedel pairs measured divided by the number that would be
 possible theoretically, ignoring centric projections and
 systematic absences.
;
 
_computing_data_collection        
'DENZO (Otwinowski & Minor, 1997) & COLLECT (Hooft, R.W.W., 1998)'
_computing_cell_refinement        
'DENZO (Otwinowski & Minor, 1997) & COLLECT (Hooft, R.W.W., 1998)'
_computing_data_reduction         
'DENZO (Otwinowski & Minor, 1997) & COLLECT (Hooft, R.W.W., 1998)'
_computing_structure_solution     'SHELXS-97 (Sheldrick, 1997)'
_computing_structure_refinement   'SHELXL-2013 (Sheldrick, 2013)'
_computing_molecular_graphics     'CAMERON (Watkin, et al., 1993)'
_computing_publication_material   'WINGX (Farrugia, 1998)'
 
_refine_special_details
;
 With the exception of those on the water molecule (freely refined) all 
 hydrogen atoms were placed in idealised positions and refined using a riding 
 model. The proline ring containing N1 was modelled as disordered between 
 two possible conformations, thermal parameter constraints were applied to 
 equivalent atoms across the two parts, occupancy values were initially 
 refined but then fixed in the final refinement cycles. 
;
_refine_ls_structure_factor_coef  Fsqd
_refine_ls_matrix_type            full
_refine_ls_weighting_scheme       calc
_refine_ls_weighting_details
'w=1/[\s^2^(Fo^2^)+(0.0298P)^2^+0.6051P] where P=(Fo^2^+2Fc^2^)/3'
_atom_sites_solution_primary      ?
_atom_sites_solution_secondary    ?
_atom_sites_solution_hydrogens    mixed
_refine_ls_hydrogen_treatment     constr
_refine_ls_extinction_method      none
_refine_ls_extinction_coef        .
_chemical_absolute_configuration  unk
_refine_ls_number_reflns          3932
_refine_ls_number_parameters      235
_refine_ls_number_restraints      0
_refine_ls_R_factor_all           0.0420
_refine_ls_R_factor_gt            0.0370
_refine_ls_wR_factor_ref          0.0857
_refine_ls_wR_factor_gt           0.0823
_refine_ls_goodness_of_fit_ref    1.089
_refine_ls_restrained_S_all       1.089
_refine_ls_shift/su_max           0.000
_refine_ls_shift/su_mean          0.000
 
loop_
 _atom_site_label
 _atom_site_type_symbol
 _atom_site_fract_x
 _atom_site_fract_y
 _atom_site_fract_z
 _atom_site_U_iso_or_equiv
 _atom_site_adp_type
 _atom_site_occupancy
 _atom_site_site_symmetry_order  
 _atom_site_calc_flag
 _atom_site_refinement_flags_posn
 _atom_site_refinement_flags_adp
 _atom_site_refinement_flags_occupancy
 _atom_site_disorder_assembly
 _atom_site_disorder_group
O1 O -0.27599(16) 0.49429(15) 0.10184(10) 0.0247(4) Uani 1 1 d . . . . .
H1 H -0.3540 0.4919 0.1188 0.037 Uiso 1 1 d R U . . .
O2 O -0.26751(16) 0.67193(16) 0.17830(10) 0.0243(4) Uani 1 1 d . . . . .
O4 O 0.03675(16) 0.55220(16) 0.23247(10) 0.0233(4) Uani 1 1 d . . . . .
O5 O 0.52118(15) 0.95405(15) 0.37603(10) 0.0220(4) Uani 1 1 d . . . . .
O7 O 0.80935(19) 1.00031(18) 0.53630(11) 0.0354(5) Uani 1 1 d . . . . .
H7 H 0.7890 1.0140 0.5855 0.053 Uiso 1 1 d R U . . .
O8 O 0.66137(16) 0.84334(17) 0.54865(10) 0.0268(4) Uani 1 1 d . . . . .
N1A N 0.00161(18) 0.70215(18) 0.13622(11) 0.0181(4) Uani 0.8 1 d . . P A 1
N2 N 0.66660(18) 0.79291(17) 0.38293(11) 0.0165(4) Uani 1 1 d . . . . .
C1 C -0.2181(2) 0.5975(2) 0.12997(13) 0.0170(4) Uani 1 1 d . . . . .
C2A C -0.0844(2) 0.6156(2) 0.09026(14) 0.0193(5) Uani 0.8 1 d . . P A 1
H2A H -0.0405 0.5310 0.0809 0.023 Uiso 0.8 1 calc R U P A 1
C3A C -0.1056(6) 0.6884(5) 0.0069(5) 0.0239(11) Uani 0.8 1 d . . P A 1
H3A1 H -0.1065 0.6273 -0.0396 0.029 Uiso 0.8 1 calc R U P A 1
H3A2 H -0.1897 0.7363 0.0074 0.029 Uiso 0.8 1 calc R U P A 1
C4A C 0.0101(3) 0.7794(3) -0.00001(18) 0.0216(6) Uani 0.8 1 d . . P A 1
H4A1 H -0.0112 0.8536 -0.0356 0.026 Uiso 0.8 1 calc R U P A 1
H4A2 H 0.0889 0.7353 -0.0219 0.026 Uiso 0.8 1 calc R U P A 1
C5A C 0.0317(10) 0.8228(10) 0.0918(5) 0.0186(11) Uani 0.8 1 d . . P A 1
H5A1 H 0.1234 0.8510 0.1016 0.022 Uiso 0.8 1 calc R U P A 1
H5A2 H -0.0294 0.8926 0.1075 0.022 Uiso 0.8 1 calc R U P A 1
C6 C 0.0617(2) 0.6601(2) 0.20453(13) 0.0174(4) Uani 1 1 d . . . . .
C7 C 0.1651(2) 0.7448(2) 0.24297(14) 0.0184(5) Uani 1 1 d . . . . .
H7A H 0.1695 0.7285 0.3027 0.022 Uiso 1 1 calc R U . . .
H7B H 0.1421 0.8362 0.2344 0.022 Uiso 1 1 calc R U . . .
C8 C 0.2993(2) 0.7158(2) 0.20340(13) 0.0190(5) Uani 1 1 d . . . . .
H8A H 0.3193 0.6235 0.2106 0.023 Uiso 1 1 calc R U . . .
H8B H 0.2935 0.7330 0.1438 0.023 Uiso 1 1 calc R U . . .
C9 C 0.4122(2) 0.7947(2) 0.23932(14) 0.0210(5) Uani 1 1 d . . . . .
H9A H 0.3865 0.8863 0.2408 0.025 Uiso 1 1 calc R U . . .
H9B H 0.4904 0.7865 0.2035 0.025 Uiso 1 1 calc R U . . .
C10 C 0.4474(2) 0.7501(2) 0.32620(14) 0.0209(5) Uani 1 1 d . . . . .
H10A H 0.3671 0.7493 0.3606 0.025 Uiso 1 1 calc R U . . .
H10B H 0.4827 0.6616 0.3241 0.025 Uiso 1 1 calc R U . . .
C11 C 0.5484(2) 0.8382(2) 0.36387(13) 0.0174(4) Uani 1 1 d . . . . .
C12 C 0.7109(2) 0.6579(2) 0.37863(14) 0.0214(5) Uani 1 1 d . . . . .
H12A H 0.7137 0.6276 0.3211 0.026 Uiso 1 1 calc R U . . .
H12B H 0.6517 0.6013 0.4105 0.026 Uiso 1 1 calc R U . . .
C13 C 0.8486(2) 0.6604(2) 0.41604(16) 0.0246(5) Uani 1 1 d . . . . .
H13A H 0.8459 0.6353 0.4746 0.029 Uiso 1 1 calc R U . . .
H13B H 0.9082 0.6013 0.3864 0.029 Uiso 1 1 calc R U . . .
C14 C 0.8941(2) 0.7992(2) 0.40671(15) 0.0221(5) Uani 1 1 d . . . . .
H14A H 0.9329 0.8141 0.3518 0.027 Uiso 1 1 calc R U . . .
H14B H 0.9599 0.8216 0.4491 0.027 Uiso 1 1 calc R U . . .
C15 C 0.7671(2) 0.8772(2) 0.41791(13) 0.0167(4) Uani 1 1 d . . . . .
H15 H 0.7721 0.9593 0.3863 0.020 Uiso 1 1 calc R U . . .
C16 C 0.7380(2) 0.9039(2) 0.50747(14) 0.0190(4) Uani 1 1 d . . . . .
N1B N 0.00161(18) 0.70215(18) 0.13622(11) 0.0181(4) Uani 0.2 1 d . . P A 2
C2B C -0.0844(2) 0.6156(2) 0.09026(14) 0.0193(5) Uani 0.2 1 d . . P A 2
H2B H -0.0407 0.5297 0.0900 0.023 Uiso 0.2 1 calc R U P A 2
C3B C -0.088(3) 0.659(3) 0.007(2) 0.0239(11) Uani 0.2 1 d . . P A 2
H3B1 H -0.1720 0.6378 -0.0204 0.029 Uiso 0.2 1 calc R U P A 2
H3B2 H -0.0138 0.6236 -0.0258 0.029 Uiso 0.2 1 calc R U P A 2
C4B C -0.0729(12) 0.8021(11) 0.0195(7) 0.0216(6) Uani 0.2 1 d . . P A 2
H4B1 H -0.0454 0.8452 -0.0318 0.026 Uiso 0.2 1 calc R U P A 2
H4B2 H -0.1565 0.8405 0.0386 0.026 Uiso 0.2 1 calc R U P A 2
C5B C 0.024(4) 0.812(5) 0.079(2) 0.0186(11) Uani 0.2 1 d . . P A 2
H5B1 H 0.0165 0.8945 0.1086 0.022 Uiso 0.2 1 calc R U P A 2
H5B2 H 0.1125 0.8063 0.0540 0.022 Uiso 0.2 1 calc R U P A 2
O9 O 0.25090(17) 0.43875(16) 0.31308(10) 0.0254(4) Uani 1 1 d . . . B .
H97 H 0.2440 0.3580 0.3120 0.038 Uiso 1 1 d R U . B .
H98 H 0.1820 0.4710 0.2890 0.038 Uiso 1 1 d R U . B .
 
loop_
 _atom_site_aniso_label
 _atom_site_aniso_U_11
 _atom_site_aniso_U_22
 _atom_site_aniso_U_33
 _atom_site_aniso_U_23
 _atom_site_aniso_U_13
 _atom_site_aniso_U_12
O1 0.0180(8) 0.0235(8) 0.0326(9) -0.0070(7) 0.0014(7) -0.0060(7)
O2 0.0208(8) 0.0235(8) 0.0287(9) -0.0049(7) 0.0033(7) -0.0032(7)
O4 0.0233(8) 0.0229(8) 0.0236(9) 0.0028(7) -0.0021(7) -0.0039(7)
O5 0.0165(8) 0.0199(8) 0.0295(9) -0.0029(7) -0.0034(7) 0.0037(6)
O7 0.0464(11) 0.0383(11) 0.0213(9) -0.0080(8) 0.0064(8) -0.0238(9)
O8 0.0261(9) 0.0351(10) 0.0192(8) 0.0007(7) 0.0034(7) -0.0106(8)
N1A 0.0148(9) 0.0196(9) 0.0198(9) 0.0003(7) -0.0015(7) -0.0035(7)
N2 0.0153(9) 0.0157(8) 0.0185(9) -0.0004(7) -0.0019(7) 0.0001(7)
C1 0.0167(10) 0.0167(10) 0.0177(11) 0.0027(8) -0.0037(9) -0.0020(8)
C2A 0.0153(10) 0.0221(11) 0.0206(12) -0.0018(9) -0.0028(9) -0.0033(9)
C3A 0.024(2) 0.028(3) 0.0190(12) 0.005(2) -0.0017(15) -0.0027(18)
C4A 0.0199(14) 0.0236(15) 0.0212(14) 0.0039(12) 0.0013(11) -0.0010(12)
C5A 0.0203(17) 0.017(2) 0.018(3) -0.001(2) -0.0036(19) -0.0033(14)
C6 0.0137(10) 0.0201(10) 0.0185(10) -0.0024(9) 0.0011(8) 0.0005(9)
C7 0.0155(10) 0.0226(11) 0.0171(10) -0.0027(8) -0.0018(8) -0.0024(9)
C8 0.0146(10) 0.0271(12) 0.0152(10) -0.0031(9) -0.0002(8) -0.0017(9)
C9 0.0155(10) 0.0274(12) 0.0201(11) 0.0006(9) -0.0012(8) -0.0034(9)
C10 0.0181(11) 0.0201(11) 0.0243(11) 0.0020(9) -0.0062(9) -0.0020(9)
C11 0.0166(10) 0.0207(10) 0.0148(10) 0.0002(8) -0.0002(8) 0.0007(9)
C12 0.0235(11) 0.0171(10) 0.0235(11) 0.0012(9) -0.0009(9) 0.0034(9)
C13 0.0202(11) 0.0202(11) 0.0333(13) 0.0041(10) 0.0001(10) 0.0049(9)
C14 0.0136(10) 0.0243(11) 0.0285(12) 0.0032(10) 0.0023(9) 0.0030(9)
C15 0.0133(9) 0.0168(10) 0.0199(10) 0.0027(8) -0.0014(8) -0.0002(8)
C16 0.0162(10) 0.0221(11) 0.0188(11) 0.0008(8) -0.0022(8) -0.0013(9)
N1B 0.0148(9) 0.0196(9) 0.0198(9) 0.0003(7) -0.0015(7) -0.0035(7)
C2B 0.0153(10) 0.0221(11) 0.0206(12) -0.0018(9) -0.0028(9) -0.0033(9)
C3B 0.024(2) 0.028(3) 0.0190(12) 0.005(2) -0.0017(15) -0.0027(18)
C4B 0.0199(14) 0.0236(15) 0.0212(14) 0.0039(12) 0.0013(11) -0.0010(12)
C5B 0.0203(17) 0.017(2) 0.018(3) -0.001(2) -0.0036(19) -0.0033(14)
O9 0.0297(9) 0.0223(8) 0.0241(9) 0.0013(6) -0.0018(7) 0.0042(7)
 
_geom_special_details
;
 All esds (except the esd in the dihedral angle between two l.s. planes)
 are estimated using the full covariance matrix.  The cell esds are taken
 into account individually in the estimation of esds in distances, angles
 and torsion angles; correlations between esds in cell parameters are only
 used when they are defined by crystal symmetry.  An approximate (isotropic)
 treatment of cell esds is used for estimating esds involving l.s. planes.
;
 
loop_
 _geom_bond_atom_site_label_1
 _geom_bond_atom_site_label_2
 _geom_bond_distance
 _geom_bond_site_symmetry_2
 _geom_bond_publ_flag
O1 C1 1.309(3) . ?
O2 C1 1.214(3) . ?
O4 C6 1.240(3) . ?
O5 C11 1.255(3) . ?
O7 C16 1.325(3) . ?
O8 C16 1.206(3) . ?
N1A C6 1.343(3) . ?
N1A C2A 1.462(3) . ?
N1A C5A 1.483(12) . ?
N2 C11 1.327(3) . ?
N2 C15 1.463(3) . ?
N2 C12 1.479(3) . ?
C1 C2A 1.516(3) . ?
C2A C3A 1.572(7) . ?
C3A C4A 1.515(7) . ?
C4A C5A 1.580(7) . ?
C6 C7 1.509(3) . ?
C7 C8 1.538(3) . ?
C8 C9 1.527(3) . ?
C9 C10 1.533(3) . ?
C10 C11 1.508(3) . ?
C12 C13 1.527(3) . ?
C13 C14 1.526(3) . ?
C14 C15 1.537(3) . ?
C15 C16 1.515(3) . ?
C3B C4B 1.51(3) . ?
C4B C5B 1.39(4) . ?
 
loop_
 _geom_angle_atom_site_label_1
 _geom_angle_atom_site_label_2
 _geom_angle_atom_site_label_3
 _geom_angle
 _geom_angle_site_symmetry_1
 _geom_angle_site_symmetry_3
 _geom_angle_publ_flag
C6 N1A C2A 119.70(19) . . ?
C6 N1A C5A 126.0(3) . . ?
C2A N1A C5A 113.3(3) . . ?
C11 N2 C15 120.62(18) . . ?
C11 N2 C12 127.03(19) . . ?
C15 N2 C12 112.20(17) . . ?
O2 C1 O1 124.5(2) . . ?
O2 C1 C2A 124.6(2) . . ?
O1 C1 C2A 110.82(19) . . ?
N1A C2A C1 113.17(19) . . ?
N1A C2A C3A 103.2(3) . . ?
C1 C2A C3A 107.9(3) . . ?
C4A C3A C2A 105.1(4) . . ?
C3A C4A C5A 102.5(5) . . ?
N1A C5A C4A 101.0(5) . . ?
O4 C6 N1A 120.5(2) . . ?
O4 C6 C7 121.4(2) . . ?
N1A C6 C7 118.0(2) . . ?
C6 C7 C8 109.16(17) . . ?
C9 C8 C7 113.49(18) . . ?
C8 C9 C10 111.48(19) . . ?
C11 C10 C9 110.53(18) . . ?
O5 C11 N2 120.3(2) . . ?
O5 C11 C10 120.02(19) . . ?
N2 C11 C10 119.7(2) . . ?
N2 C12 C13 104.10(18) . . ?
C14 C13 C12 104.72(19) . . ?
C13 C14 C15 103.61(18) . . ?
N2 C15 C16 110.47(17) . . ?
N2 C15 C14 102.82(17) . . ?
C16 C15 C14 112.03(18) . . ?
O8 C16 O7 123.5(2) . . ?
O8 C16 C15 124.5(2) . . ?
O7 C16 C15 111.97(18) . . ?
C5B C4B C3B 104(3) . . ?
 
loop_
 _geom_hbond_atom_site_label_D 
 _geom_hbond_atom_site_label_H 
 _geom_hbond_atom_site_label_A 
 _geom_hbond_distance_DH 
 _geom_hbond_distance_HA 
 _geom_hbond_distance_DA 
 _geom_hbond_angle_DHA 
 _geom_hbond_site_symmetry_A 
O1 H1 O5  0.84 1.75 2.552(2) 160.2 4_545
O7 H7 O9  0.84 1.77 2.605(2) 173.5 3_566
C4A H4A1 O5  0.99 2.47 3.450(3) 169.6 2_574
C7 H7A O8  0.99 2.54 3.520(3) 171.5 3_466
C12 H12A O2  0.99 2.38 3.277(3) 150.1 1_655
C13 H13A O1  0.99 2.58 3.510(3) 157.4 2_565
O9 H97 O2  0.84 1.96 2.790(2) 166.9 4_545
O9 H98 O4  0.87 1.93 2.804(2) 176.0 .
 
_refine_diff_density_max    0.212
_refine_diff_density_min   -0.235
_refine_diff_density_rms    0.048

_shelxl_version_number 2013-3

_shelx_res_file
;
TITL 06ac100   P 21 21 21   R = 0.04
CELL  0.71073   10.1602   10.4228   16.3042    90.000    90.000    90.000
ZERR        4    0.0002    0.0002    0.0003     0.000     0.000     0.000
LATT  -1
SYMM     0.50000 - X ,            - Y ,    0.50000 + Z
SYMM     0.50000 + X ,    0.50000 - Y ,            - Z
SYMM             - X ,    0.50000 + Y ,    0.50000 - Z
SFAC  C  H  N  O
UNIT    64  104   8  28
SHEL 7 0.77
OMIT 3 0 3
OMIT 0 2 4
EADP C2A C2B
EADP C3A C3B
EADP C4A C4B
EADP C5A C5B
EADP N1A N1B
EXYZ C2A C2B
EXYZ N1A N1B
htab
EQIV $1 -x, y-1/2, -z+1/2
HTAB O1 O5_$1
EQIV $2 x+1/2, -y+3/2, -z+1
HTAB O7 O9_$2
EQIV $3 -x+1/2, -y+2, z-1/2
HTAB C4A O5_$3
EQIV $4 x-1/2, -y+3/2, -z+1
HTAB C7 O8_$4
EQIV $5 x+1, y, z
HTAB C12 O2_$5
EQIV $6 -x+1/2, -y+1, z+1/2
HTAB C13 O1_$6
EQIV $7 -x+1, y-1/2, -z+1/2

HTAB O9 O2_$1
HTAB O9 O4
FMAP   2
PLAN   20
SIZE     0.08   0.10   0.22
ACTA    55.00
HTAB
BOND
L.S.   14
TEMP  -153.00

WGHT    0.029800    0.605100
FVAR       0.83324
O1    4   -0.275986    0.494289    0.101836    11.00000    0.01798    0.02352 =
         0.03261   -0.00699    0.00141   -0.00598
AFIX   3
H1    2   -0.353976    0.491879    0.118816    11.00000   -1.50000
AFIX   0
O2    4   -0.267506    0.671933    0.178302    11.00000    0.02076    0.02346 =
         0.02868   -0.00491    0.00332   -0.00316
O4    4    0.036751    0.552205    0.232468    11.00000    0.02328    0.02289 =
         0.02364    0.00278   -0.00209   -0.00388
O5    4    0.521185    0.954046    0.376030    11.00000    0.01650    0.01993 =
         0.02951   -0.00287   -0.00336    0.00369
O7    4    0.809354    1.000311    0.536301    11.00000    0.04645    0.03830 =
         0.02135   -0.00803    0.00644   -0.02377
AFIX   3
H7    2    0.788953    1.014011    0.585461    11.00000   -1.50000
AFIX   0
O8    4    0.661374    0.843341    0.548647    11.00000    0.02610    0.03509 =
         0.01916    0.00073    0.00342   -0.01059
PART   1
N1A   3    0.001606    0.702150    0.136223    10.80000    0.01477    0.01959 =
         0.01984    0.00034   -0.00146   -0.00346
PART   0
N2    3    0.666597    0.792906    0.382933    11.00000    0.01530    0.01566 =
         0.01851   -0.00039   -0.00192    0.00008
C1    1   -0.218088    0.597497    0.129973    11.00000    0.01670    0.01672 =
         0.01769    0.00272   -0.00367   -0.00197
PART   1
C2A   1   -0.084439    0.615650    0.090264    10.80000    0.01530    0.02212 =
         0.02057   -0.00176   -0.00285   -0.00332
AFIX  13
H2A   2   -0.040502    0.531045    0.080938    10.80000   -1.20000
AFIX   0
C3A   1   -0.105571    0.688369    0.006859    10.80000    0.02449    0.02833 =
         0.01903    0.00462   -0.00175   -0.00272
AFIX  23
H3A1  2   -0.106533    0.627298   -0.039644    10.80000   -1.20000
H3A2  2   -0.189682    0.736313    0.007380    10.80000   -1.20000
AFIX   0
C4A   1    0.010076    0.779441   -0.000013    10.80000    0.01990    0.02363 =
         0.02122    0.00390    0.00129   -0.00104
AFIX  23
H4A1  2   -0.011246    0.853554   -0.035590    10.80000   -1.20000
H4A2  2    0.088860    0.735285   -0.021919    10.80000   -1.20000
AFIX   0
C5A   1    0.031709    0.822821    0.091842    10.80000    0.02031    0.01704 =
         0.01834   -0.00076   -0.00359   -0.00331
AFIX  23
H5A1  2    0.123448    0.850990    0.101561    10.80000   -1.20000
H5A2  2   -0.029441    0.892590    0.107515    10.80000   -1.20000
AFIX   0
PART   0
C6    1    0.061677    0.660136    0.204531    11.00000    0.01370    0.02014 =
         0.01846   -0.00238    0.00112    0.00049
C7    1    0.165124    0.744833    0.242969    11.00000    0.01553    0.02257 =
         0.01709   -0.00267   -0.00182   -0.00242
AFIX  23
H7A   2    0.169469    0.728549    0.302729    11.00000   -1.20000
H7B   2    0.142094    0.836156    0.234440    11.00000   -1.20000
AFIX   0
C8    1    0.299318    0.715822    0.203397    11.00000    0.01458    0.02709 =
         0.01521   -0.00306   -0.00020   -0.00173
AFIX  23
H8A   2    0.319328    0.623542    0.210571    11.00000   -1.20000
H8B   2    0.293529    0.733036    0.143791    11.00000   -1.20000
AFIX   0
C9    1    0.412161    0.794691    0.239316    11.00000    0.01555    0.02742 =
         0.02008    0.00063   -0.00124   -0.00339
AFIX  23
H9A   2    0.386526    0.886299    0.240811    11.00000   -1.20000
H9B   2    0.490447    0.786547    0.203540    11.00000   -1.20000
AFIX   0
C10   1    0.447352    0.750093    0.326199    11.00000    0.01814    0.02013 =
         0.02433    0.00200   -0.00620   -0.00205
AFIX  23
H10A  2    0.367110    0.749317    0.360642    11.00000   -1.20000
H10B  2    0.482657    0.661626    0.324073    11.00000   -1.20000
AFIX   0
C11   1    0.548391    0.838156    0.363875    11.00000    0.01656    0.02073 =
         0.01483    0.00020   -0.00018    0.00066
C12   1    0.710887    0.657892    0.378628    11.00000    0.02348    0.01708 =
         0.02355    0.00115   -0.00085    0.00343
AFIX  23
H12A  2    0.713714    0.627589    0.321108    11.00000   -1.20000
H12B  2    0.651685    0.601279    0.410506    11.00000   -1.20000
AFIX   0
C13   1    0.848612    0.660392    0.416039    11.00000    0.02016    0.02024 =
         0.03333    0.00412    0.00009    0.00494
AFIX  23
H13A  2    0.845909    0.635262    0.474572    11.00000   -1.20000
H13B  2    0.908250    0.601325    0.386374    11.00000   -1.20000
AFIX   0
C14   1    0.894147    0.799190    0.406712    11.00000    0.01363    0.02426 =
         0.02849    0.00323    0.00232    0.00302
AFIX  23
H14A  2    0.932943    0.814051    0.351828    11.00000   -1.20000
H14B  2    0.959927    0.821641    0.449146    11.00000   -1.20000
AFIX   0
C15   1    0.767082    0.877240    0.417906    11.00000    0.01329    0.01678 =
         0.01990    0.00266   -0.00141   -0.00016
AFIX  13
H15   2    0.772094    0.959350    0.386333    11.00000   -1.20000
AFIX   0
C16   1    0.738014    0.903883    0.507468    11.00000    0.01625    0.02208 =
         0.01879    0.00085   -0.00224   -0.00126
PART   2
N1B   3    0.001606    0.702150    0.136223    10.20000    0.01477    0.01959 =
         0.01984    0.00034   -0.00146   -0.00346
C2B   1   -0.084439    0.615650    0.090264    10.20000    0.01530    0.02212 =
         0.02057   -0.00176   -0.00285   -0.00332
AFIX  13
H2B   2   -0.040657    0.529723    0.089970    10.20000   -1.20000
AFIX   0
C3B   1   -0.087617    0.659298    0.006589    10.20000    0.02449    0.02833 =
         0.01903    0.00462   -0.00175   -0.00272
AFIX  23
H3B1  2   -0.172045    0.637836   -0.020442    10.20000   -1.20000
H3B2  2   -0.013829    0.623552   -0.025821    10.20000   -1.20000
AFIX   0
C4B   1   -0.072925    0.802062    0.019472    10.20000    0.01990    0.02363 =
         0.02122    0.00390    0.00129   -0.00104
AFIX  23
H4B1  2   -0.045377    0.845206   -0.031827    10.20000   -1.20000
H4B2  2   -0.156550    0.840521    0.038627    10.20000   -1.20000
AFIX   0
C5B   1    0.023907    0.811868    0.079075    10.20000    0.02031    0.01704 =
         0.01834   -0.00076   -0.00359   -0.00331
AFIX  23
H5B1  2    0.016480    0.894519    0.108636    10.20000   -1.20000
H5B2  2    0.112471    0.806348    0.054003    10.20000   -1.20000
AFIX   0
O9    4    0.250899    0.438746    0.313075    11.00000    0.02973    0.02230 =
         0.02409    0.00130   -0.00183    0.00418
AFIX   3
H97   2    0.243999    0.358027    0.311995    11.00000   -1.50000
H98   2    0.181999    0.471027    0.288995    11.00000   -1.50000
AFIX   0
HKLF 4

REM  06ac100   P 21 21 21   R = 0.04
REM R1 =  0.0370 for    3642 Fo > 4sig(Fo)  and  0.0420 for all    3932 data
REM    235 parameters refined using      0 restraints

END

WGHT      0.0298      0.6026

REM Instructions for potential hydrogen bonds
HTAB O1 O5_$1
HTAB O7 O9_$2
HTAB C4A O5_$3
HTAB C7 O8_$4
HTAB C12 O2_$5
HTAB C13 O1_$6
HTAB C3B O7_$7
HTAB C4B O5_$3
HTAB C4B O7_$3
HTAB O9 O2_$1
HTAB O9 O4

REM Highest difference peak  0.212,  deepest hole -0.235,  1-sigma level  0.048
Q1    1  -0.1466  0.6135  0.1134  11.00000  0.05    0.21
Q2    1   0.5422  0.4674  0.3602  11.00000  0.05    0.19
Q3    1   0.3578  0.7589  0.2220  11.00000  0.05    0.19
Q4    1   0.5430  0.5025  0.4146  11.00000  0.05    0.19
Q5    1   0.2284  0.7378  0.2198  11.00000  0.05    0.18
Q6    1  -0.1422  0.5636 -0.1203  11.00000  0.05    0.18
Q7    1   0.3562  0.8983  0.2788  11.00000  0.05    0.17
Q8    1   0.4126  0.5467  0.2954  11.00000  0.05    0.17
Q9    1   0.7784  0.6535  0.4012  11.00000  0.05    0.17
Q10   1   0.4492  0.4909  0.3397  11.00000  0.05    0.17
Q11   1  -0.0371  0.7230 -0.0013  11.00000  0.05    0.17
Q12   1   0.1402  0.6752  0.3008  11.00000  0.05    0.16
Q13   1  -0.0954  0.6422  0.0475  11.00000  0.05    0.16
Q14   1   0.3943  0.5924  0.3256  11.00000  0.05    0.16
Q15   1   0.7436  0.8864  0.4609  11.00000  0.05    0.16
Q16   1   0.6584  0.6009  0.3199  11.00000  0.05    0.16
Q17   1   0.8335  0.8418  0.4158  11.00000  0.05    0.15
Q18   1   0.1168  0.7159  0.2224  11.00000  0.05    0.15
Q19   1   0.0217  0.7610  0.1129  11.00000  0.05    0.15
Q20   1   0.3236  0.5200  0.3356  11.00000  0.05    0.15
;
_shelx_res_checksum   75073

_shelx_hkl_file
;
   2   0   0 1304.45   55.01   1
  -2   0   0 1541.14   59.96   1
  -2   0   0 1491.16   57.34   2
  -3   0   0   -0.94    1.56   2
  -3   0   0    1.78    2.03   1
   3   0   0   -0.23    1.33   1
  -4   0   0 7113.96  369.90   2
  -4   0   0 6910.01  297.98   1
   4   0   0 6740.65  290.56   1
  -5   0   0    0.33    2.05   2
  -5   0   0    1.12    2.03   1
   5   0   0    1.75    1.58   1
  -6   0   0   16.42    3.80   1
   6   0   0   19.13    3.91   3
   6   0   0   15.13    4.67   1
   7   0   0    4.22    2.67   3
   7   0   0    8.24    3.03   1
   8   0   0   12.56    3.56   1
   8   0   0   19.36    3.30   3
   9   0   0   -0.52    2.04   1
   9   0   0    0.70    1.60   3
  10   0   0   66.33    7.48   1
  10   0   0   70.14    5.53   3
  11   0   0    1.78    3.45   1
  11   0   0    9.37    2.81   3
  12   0   0   96.25   12.35   1
  13   0   0   10.43    4.82   1
   2   1   0  122.13    7.06   1
  -2   1   0  139.22    4.91   1
  -2  -1   0  136.08    6.14   1
   2  -1   0  132.52    6.44   1
  -2  -1   0  122.39    5.55   2
   2   1   0  140.19    6.69   2
  -3  -1   0   13.23    3.17   2
   3   1   0   13.88    2.61   1
  -3  -1   0   12.28    1.67   1
   3  -1   0   11.07    2.56   1
  -3   1   0   11.89    1.93   1
   3   1   0   11.43    2.37   2
  -4   1   0  928.36   57.24   1
  -4   1   0  982.90   40.75   2
   4   1   0  999.26   31.23   2
  -4  -1   0 1068.11   67.19   1
  -4  -1   0  970.66   39.69   2
   4  -1   0 1001.50   45.17   3
   4   1   0  988.26   39.17   1
   4  -1   0  995.82   41.24   1
   5  -1   0  563.82   33.13   3
  -5  -1   0  601.94   43.30   1
   5   1   0  560.37   21.24   2
  -5  -1   0  571.91   24.54   2
   5   1   0  484.40   19.85   1
  -5   1   0  555.08   27.16   2
   5  -1   0  543.35   22.63   1
  -5   1   0  550.61   28.31   1
   6  -1   0  707.30   37.35   3
   6   1   0  687.31   26.26   2
  -6  -1   0  752.68   54.10   1
   6  -1   0  726.34   29.87   1
   6   1   0  736.16   31.56   1
  -6   1   0  662.62   38.91   2
  -6  -1   0  696.82   52.39   2
  -6   1   0  695.30   48.82   1
  -7   1   0  731.37   60.45   2
   7  -1   0  744.20   28.32   1
   7   1   0  732.29   42.74   3
   7  -1   0  724.39   49.04   3
   7   1   0  778.27   37.36   1
   8  -1   0 1513.10  102.87   3
   8  -1   0 1514.02   81.60   1
   8   1   0 1414.12   65.66   3
   8   1   0 1478.39   73.48   1
   9   1   0  332.36   21.36   1
   9  -1   0  309.22   14.74   3
   9  -1   0  314.96   17.75   1
   9   1   0  332.60   16.84   3
  10   1   0    5.16    3.79   3
  10  -1   0   10.49    4.83   1
  10  -1   0    5.04    2.26   3
  11  -1   0   26.89    4.45   1
  11  -1   0   19.01    5.11   3
  11   1   0   20.34    5.38   1
  11   1   0   26.60    5.52   3
  12  -1   0   16.79    4.21   1
  12   1   0   15.45    5.03   3
  13  -1   0   91.49   11.52   1
  13   1   0   82.38   10.79   1
   0   2   0 7405.71  277.85   1
   0  -2   0 7764.73  449.82   2
   0   2   0 7886.72  393.71   2
   1   2   0 6639.15  329.02   1
  -1  -2   0 6866.18  276.10   1
  -1  -2   0 6681.48  353.62   2
   1   2   0 6684.53  332.51   2
  -2  -2   0 2103.26   80.85   1
  -2   2   0 2331.99   90.37   1
   2  -2   0 2379.26  101.19   1
  -2  -2   0 2441.15  119.45   2
   2   2   0 2354.88   97.67   2
   2   2   0 2428.15   97.73   1
   3   2   0   -1.83    2.57   2
  -3   2   0   -1.15    0.61   1
  -3  -2   0    2.52    3.31   2
   3   2   0   -4.20    2.13   1
  -3  -2   0    0.30    1.32   1
   3  -2   0   -2.17    0.94   1
   4  -2   0 2320.55  111.22   1
  -4  -2   0 2388.62  122.45   1
  -4   2   0 2339.45  106.12   1
   4   2   0 2483.37  103.53   1
   4  -2   0 2422.57  108.19   3
   4   2   0 2371.82   90.94   2
  -4  -2   0 2409.67  123.28   2
   5   2   0  198.67    9.85   2
   5  -2   0  200.82    8.71   3
  -5   2   0  205.28   16.05   1
   5  -2   0  190.52   10.08   1
  -5  -2   0  195.54   10.67   2
  -5  -2   0  191.45   14.10   1
   5   2   0  203.00   11.79   1
  -6   2   0  333.84   24.09   2
  -6  -2   0  348.12   28.18   2
   6   2   0  411.23   15.93   2
  -6   2   0  385.47   19.29   1
   6   2   0  388.38   21.08   1
   6  -2   0  384.35   20.58   3
   6  -2   0  384.67   21.05   1
  -7   2   0   55.76    8.54   2
   7  -2   0   59.31    3.10   3
   7   2   0   49.93    4.13   3
   8   2   0   58.98    5.24   1
   8   2   0   63.62    6.89   2
   8  -2   0   53.55    6.28   1
   8  -2   0   65.51    5.53   3
   9  -2   0  368.03   27.90   3
   9   2   0  336.91   19.71   1
   9  -2   0  363.76   19.84   1
   9   2   0  370.95   24.95   3
  10  -2   0   26.76    2.59   3
  10   2   0   20.25    4.08   3
  10  -2   0   28.53    4.08   1
  11  -2   0    9.32    3.36   1
  11   2   0    9.46    4.55   1
  11   2   0   15.66    4.62   3
  12  -2   0  112.55   16.69   1
  12   2   0   96.37   10.79   1
  12   2   0  110.55   10.78   3
  13  -2   0   69.95   12.26   1
  13   2   0   82.59   11.53   1
   0  -3   0   -3.99    1.78   2
   0   3   0   -2.73    2.54   2
   1   3   0  370.77   14.45   1
  -1   3   0  356.94   21.09   2
  -1  -3   0  335.56   12.63   1
  -1  -3   0  342.60   22.81   2
   1   3   0  392.00   14.84   2
  -1   3   0  353.98   16.30   1
  -2   3   0   30.05    1.79   3
  -2  -3   0   37.22    3.94   2
  -2  -3   0   30.38    2.64   1
   2   3   0   35.48    4.54   2
  -3  -3   0    6.25    2.54   1
   3   3   0    3.37    3.61   2
  -3   3   0    7.90    1.05   1
   3  -3   0    8.42    1.22   1
   3   3   0    4.58    3.32   1
   4   3   0 1367.83   55.93   2
   4  -3   0 1360.42   56.74   1
   4   3   0 1414.00   59.01   1
  -4  -3   0 1298.82   66.36   2
  -4   3   0 1371.73   52.12   1
  -4  -3   0 1360.41   77.90   1
  -5  -3   0  184.57   13.10   1
  -5   3   0  158.77    6.79   1
   5   3   0  157.13    8.79   2
   5   3   0  148.23   10.19   1
   5  -3   0  178.99    9.32   1
  -5  -3   0  143.82   12.13   2
   6  -3   0  172.16    8.82   1
   6   3   0  180.58    9.89   2
  -6   3   0  156.73   12.94   1
   6   3   0  163.84   10.53   1
   7   3   0   35.84    6.29   2
   7  -3   0   35.47    3.75   1
   7  -3   0   29.94    1.69   3
   7   3   0   36.49    4.56   1
  -7   3   0   30.10    4.42   1
   8  -3   0    2.83    0.97   3
   8   3   0    6.81    5.09   2
   8  -3   0    6.24    3.51   1
   8   3   0    2.14    3.93   1
   9   3   0   26.05    5.47   2
   9  -3   0   21.45    1.76   3
   9   3   0   13.29    4.53   1
   9   3   0   16.03    3.52   3
   9  -3   0   23.39    3.11   1
  10   3   0   78.64    6.67   3
  10  -3   0   80.28    6.44   1
  10   3   0   68.74    8.77   1
  11  -3   0  189.33   19.02   1
  11   3   0  186.51   19.07   1
  11   3   0  177.81   19.08   3
  12   3   0   65.01    7.36   3
  12   3   0   55.47    7.48   1
   0   4   0   75.60    4.39   1
   0  -4   0   82.25    5.37   2
   0  -4   0   73.53    4.58   1
   0   4   0   73.91    4.53   2
  -1   4   0   98.65    6.26   2
   1   4   0  105.41    6.53   1
  -1  -4   0  117.92    6.89   1
  -1  -4   0  104.10    5.63   2
  -1   4   0  115.62    4.93   1
   1   4   0  119.04    7.09   2
  -2  -4   0  253.80   13.44   2
  -2   4   0  252.33    9.41   3
  -2   4   0  237.10   14.72   2
   2   4   0  268.74   11.62   1
  -2   4   0  247.55    6.66   1
  -2  -4   0  238.86   11.30   1
   2   4   0  245.44   11.79   2
  -2   4   0  259.08    6.16   1
  -3   4   0  981.30   35.64   3
  -3  -4   0 1009.33   43.63   2
   3   4   0  937.93   45.28   2
  -3  -4   0 1011.04   48.07   1
   3   4   0  940.62   36.15   1
  -4  -4   0   45.36    3.73   1
  -4  -4   0   38.54    6.31   2
   4   4   0   43.32    5.49   1
   4   4   0   49.63    6.48   2
   4  -4   0   37.07    1.41   1
  -4   4   0   40.46    1.63   1
   5   4   0  851.43   42.75   1
   5  -4   0  849.26   34.24   1
  -5  -4   0  788.88   52.20   1
  -5   4   0  874.30   33.51   1
  -5  -4   0  881.62   83.76   2
   5   4   0  895.47   35.81   2
  -6   4   0  733.67   38.44   1
   6   4   0  752.99   33.43   2
   6   4   0  687.40   39.64   1
   6  -4   0  702.78   26.49   1
  -7   4   0  379.61   19.21   1
   7   4   0  387.82   21.63   1
   7  -4   0  417.64   22.49   1
   7   4   0  379.86   22.50   2
   7   4   0  379.65   20.98   3
   8   4   0   81.97    6.95   3
   8   4   0   60.28    6.36   1
   8  -4   0   70.43    6.92   1
   8   4   0   90.27    9.14   2
   9   4   0  652.38   39.04   1
   9   4   0  718.67   42.28   2
   9  -4   0  678.89   45.60   1
   9   4   0  709.82   35.97   3
  10  -4   0  150.36    9.50   1
  10   4   0  168.00    9.76   2
  10   4   0  168.43   13.70   3
  10   4   0  134.00   10.33   1
  11   4   0  222.05   15.70   1
  11  -4   0  211.19   21.67   1
  11   4   0  192.74   18.01   3
  12   4   0   -0.52    4.36   3
  12   4   0   -0.68    4.19   1
  12  -4   0    6.16    3.20   1
   0   5   0    7.18    2.38   2
   0   5   0    6.99    2.66   1
   0  -5   0    3.90    1.88   2
   0  -5   0    5.02    2.90   1
  -1  -5   0    3.14    1.73   1
   1   5   0    5.08    1.84   1
  -1   5   0    6.24    1.52   1
   1   5   0    7.07    3.10   2
  -2   5   0   21.46    1.34   1
  -2  -5   0   19.90    2.82   1
   2   5   0   24.84    3.81   2
   2   5   0   19.78    3.85   1
  -2   5   0   24.74    2.54   3
  -2   5   0   20.03    3.91   2
  -2   5   0   19.76    1.11   1
  -3  -5   0  674.88   35.40   1
   3   5   0  714.64   35.67   2
  -3  -5   0  687.39   41.30   2
  -3   5   0  661.46   25.31   3
  -3   5   0  700.54   37.77   2
   3   5   0  700.91   36.64   1
  -4  -5   0   41.14    4.53   1
   4   5   0   35.38    6.11   2
   4   5   0   34.40    4.22   1
  -4  -5   0   35.59    4.59   2
   5   5   0 1003.54   57.38   2
   5   5   0 1057.61   45.99   1
   6  -5   0  147.48    5.21   1
   6   5   0  160.82   12.35   2
   6   5   0  143.47    9.16   1
   7   5   0  644.47   31.09   1
   7  -5   0  656.75   26.84   1
   7   5   0  659.83   30.21   2
  -7   5   0  657.36   29.64   1
   7   5   0  666.60   38.06   3
  -8   5   0  128.95    9.17   1
   8   5   0  125.06   11.07   1
   8   5   0  111.98    8.20   3
   8  -5   0  126.98    5.46   1
   8   5   0  122.40   11.79   2
   9  -5   0  515.18   31.07   1
   9   5   0  512.30   35.67   3
   9   5   0  566.65   41.52   1
   9   5   0  494.11   26.73   2
  10  -5   0    8.43    1.66   1
  11   5   0    4.08    4.98   2
  11   5   0    9.08    4.93   3
  11   5   0    8.34    5.31   1
  11  -5   0    6.81    1.74   1
  12   5   0  125.78   24.12   1
  12   5   0  102.36    9.16   3
   0   6   0 2155.99  112.59   1
   0   6   0 2150.41  173.03   2
   0  -6   0 2027.82  144.51   2
   0  -6   0 2137.62  118.42   1
  -1   6   0  400.08   21.29   1
  -1  -6   0  426.44   20.04   1
   1  -6   0  418.40   20.52   1
   1   6   0  427.12   20.96   1
  -1   6   0  407.24   22.01   2
  -1  -6   0  400.07   31.87   2
   1   6   0  418.47   25.72   2
  -2   6   0   77.84    6.14   2
  -2   6   0   97.66    6.78   3
  -2   6   0   83.06    4.48   1
   2   6   0   74.46    8.56   2
  -2  -6   0   85.43    7.45   2
   2   6   0   92.75    5.69   1
  -2  -6   0   95.38    5.48   1
  -2   6   0   93.35    3.53   1
  -3   6   0  391.10   35.14   2
  -3   6   0  382.63   24.39   3
   3   6   0  389.81   33.12   1
  -3  -6   0  344.38   34.87   1
   3   6   0  347.07   27.25   2
   4   6   0   17.88    4.10   2
   4   6   0   28.05    4.51   1
  -4   6   0   22.44    4.68   2
  -4   6   0   26.39    1.09   3
  -4   6   0   24.09    1.06   3
   5   6   0  315.85   18.02   1
   5   6   0  275.42   20.93   2
   6   6   0   22.54    6.55   1
   6   6   0   22.24    4.87   2
   7   6   0  116.54    9.23   2
   7   6   0  103.29    7.76   3
   7   6   0   92.59    9.91   1
   8   6   0   47.83    6.74   1
   8   6   0   41.95    7.03   2
   8   6   0   48.38    7.65   3
   9   6   0   -1.17    2.66   1
   9   6   0   -2.86    4.59   2
   9   6   0   -0.43    4.22   3
  10   6   0   14.35    5.40   3
  10   6   0   -1.21    4.92   1
  10   6   0    6.23    5.50   2
  11   6   0    4.75    4.62   3
  11   6   0   10.40    5.85   1
   0   7   0   23.77    9.07   1
   0   7   0   27.23    8.16   2
   0  -7   0   16.57    4.95   1
  -1   7   0  754.34   59.11   3
  -1   7   0  749.81   36.84   1
   1  -7   0  705.15   30.99   1
  -1   7   0  735.44   44.68   2
  -1  -7   0  756.72   46.51   1
   1   7   0  728.45   36.05   1
   1   7   0  708.08   38.55   2
  -2  -7   0  260.60   16.14   1
  -2   7   0  262.37   13.21   1
   2   7   0  272.33   18.06   2
  -2   7   0  247.00   10.17   3
  -2   7   0  237.09   13.72   2
  -2   7   0  256.99   12.48   1
   2   7   0  229.63   12.94   1
   3   7   0  331.30   19.05   1
  -3  -7   0  351.72   30.19   1
   3   7   0  304.86   18.31   2
  -3   7   0  338.73   23.32   2
  -3   7   0  342.02   12.83   3
  -4   7   0  197.75    7.04   3
   4   7   0  226.79   11.45   1
   4   7   0  182.70   13.67   2
  -4   7   0  192.36   10.41   2
   5   7   0   25.04    4.56   1
  -5   7   0   28.07    3.67   2
   6   7   0 1456.50   73.81   1
   6   7   0 1432.25   77.55   2
  -6   7   0 1441.98   79.58   2
   6   7   0 1525.83   69.64   3
   7   7   0   44.81    5.40   2
   7   7   0   33.93    5.72   1
   7   7   0   52.55    6.48   3
   8   7   0    1.84    3.95   2
   8   7   0   -1.87    3.64   3
   9   7   0   36.74    6.81   1
   9   7   0   37.26    7.35   3
  10   7   0  177.37   12.81   3
  10   7   0  141.02   19.63   1
  10   7   0  134.05   17.65   2
  11   7   0   11.85    5.33   2
  11   7   0   14.98    5.06   3
  11   7   0    9.43    4.87   1
   0   8   0  263.81   15.63   2
   0  -8   0  301.20   23.84   1
   0   8   0  262.63   23.79   1
   0   8   0  275.09   17.70   3
   1   8   0  172.47   12.08   3
   1   8   0  175.34    8.23   1
   1   8   0  198.73   14.72   2
   1  -8   0  203.20   12.21   1
  -1   8   0  199.32   11.53   1
  -1   8   0  199.61   14.07   2
  -1   8   0  201.36   12.74   3
  -1  -8   0  200.92   16.28   1
  -2   8   0  666.13   38.16   2
   2   8   0  684.32   28.54   1
  -2   8   0  725.59   32.16   1
  -2   8   0  675.66   33.00   1
   2   8   0  621.48   29.59   2
  -2  -8   0  706.90   50.93   1
  -2   8   0  708.66   44.92   3
  -3   8   0   96.32    6.67   3
   3   8   0  111.67    8.82   1
   3   8   0   91.54    7.94   2
  -3  -8   0  103.38   13.73   1
  -3   8   0   98.32    9.92   2
  -4   8   0   94.14    7.75   2
   4   8   0   77.09    8.37   2
  -4   8   0   96.10    6.24   3
   4   8   0   95.36    9.76   3
   4   8   0   84.11    7.68   1
   5   8   0    2.80    3.85   2
   5   8   0   10.68    4.86   3
  -5   8   0    4.42    3.17   2
   6   8   0   -0.94    3.16   1
  -6   8   0    1.43    2.09   2
   6   8   0   -1.86    2.64   3
   6   8   0    1.76    4.55   2
  -7   8   0   33.99    6.35   2
   7   8   0   51.88    5.88   1
   7   8   0   52.35    7.85   2
   7   8   0   40.49    7.11   3
   8   8   0  135.58   14.23   2
  -8   8   0  146.36   10.18   2
   8   8   0  154.03   10.58   1
   8   8   0  165.97   18.09   3
   9   8   0  133.03   14.52   1
   9   8   0  157.90   21.13   3
   9   8   0  123.37   14.67   2
  10   8   0    3.55    4.59   1
  10   8   0    8.86    6.57   2
  10   8   0    6.49    5.87   3
   0   9   0    1.29    2.87   3
   0   9   0   -0.73    1.27   1
   0   9   0    6.10    3.97   2
  -1  -9   0   44.13    4.74   1
  -1   9   0   43.74    6.59   2
  -1   9   0   51.51    4.56   1
   1   9   0   39.51    5.82   2
   1   9   0   40.08    5.12   3
  -1   9   0   40.11    5.37   3
   1   9   0   46.75    5.06   1
   2   9   0   73.06    8.24   1
   2   9   0   88.74    7.21   2
  -2   9   0   83.62    7.35   3
   2   9   0   87.69    8.38   3
  -2   9   0   82.46    4.14   1
  -2   9   0   70.61    4.81   1
  -2   9   0   83.98    8.06   2
  -2  -9   0   86.86    7.17   1
  -3  -9   0  415.15   24.66   1
   3   9   0  436.95   24.01   2
  -3   9   0  429.19   22.15   2
  -3   9   0  401.94   24.53   3
   3   9   0  445.03   27.76   3
   3   9   0  411.21   30.02   1
  -4   9   0    6.13    1.49   3
  -4   9   0    9.08    3.67   2
   4   9   0    4.84    3.00   1
   4   9   0    3.36    3.02   3
   4   9   0    8.15    3.93   2
   5   9   0  303.30   20.74   2
   5   9   0  389.26   18.40   1
   5   9   0  430.79   22.31   3
  -5   9   0  359.41   19.28   2
  -6   9   0   14.90    4.54   2
   6   9   0    8.02    4.42   1
   6   9   0    9.29    5.52   3
  -7   9   0   22.34    4.90   2
   7   9   0   25.78    5.44   1
   7   9   0   18.22    5.56   2
   8   9   0   39.97   10.01   3
   8   9   0   43.24    7.98   1
   8   9   0   35.23    8.78   2
  -8   9   0   39.84    6.57   2
  -9   9   0   11.47    4.48   2
   9   9   0   12.77    4.76   2
   9   9   0   15.85    6.43   1
   9   9   0    7.49    6.45   3
   0  10   0    4.94    3.45   3
   0  10   0    0.63    4.05   2
   0  10   0    1.35    1.68   1
   1  10   0   -0.59    1.86   1
  -1  10   0   -0.94    1.20   1
  -1  10   0   -1.92    1.47   3
  -1  10   0   -2.45    4.55   2
   1  10   0   -3.99    2.91   2
   2  10   0  189.39   19.53   1
   2  10   0  171.45    9.32   2
  -2  10   0  145.15    9.77   2
  -2  10   0  169.21   11.27   1
   2  10   0  153.89   11.08   3
  -2  10   0  182.24   10.98   3
   3  10   0    3.32    2.22   1
  -3  10   0    4.46    1.79   3
  -4  10   0    3.49    2.55   2
   4  10   0   10.14    4.73   2
   4  10   0    7.07    4.39   1
   4  10   0    6.82    4.87   3
  -5  10   0   -3.48    2.25   2
   5  10   0    0.50    3.79   2
   5  10   0   -0.64    2.14   1
   5  10   0    0.25    3.00   3
   6  10   0   61.22    8.95   3
   6  10   0   57.95    8.02   2
   6  10   0   68.89    7.64   1
  -6  10   0   56.89    7.12   2
   7  10   0   11.28    4.18   3
   7  10   0    8.02    7.05   2
  -8  10   0   47.20    7.35   2
   8  10   0   51.21    8.81   3
   8  10   0   65.66   10.83   1
   8  10   0   35.66    8.96   2
   0  11   0    2.56    3.08   2
   0  11   0    4.71    3.10   3
   1  11   0  205.79   13.74   3
  -1  11   0  183.35   16.66   2
  -1  11   0  199.26   23.13   3
   1  11   0  235.98   15.06   2
  -2  11   0  267.51   18.53   3
  -2  11   0  250.92   23.19   2
   2  11   0  250.85   20.54   3
   2  11   0  269.16   15.52   2
   3  11   0   23.76    4.96   2
   3  11   0   22.92    5.88   3
  -3  11   0   20.80    4.69   2
   3  11   0   25.36    3.92   1
  -4  11   0   10.84    3.87   2
   4  11   0   14.87    4.25   1
   4  11   0    4.26    4.84   3
   4  11   0   25.37    7.48   2
  -5  11   0   81.94    8.16   2
   5  11   0  110.76   12.70   3
   5  11   0  105.37   10.62   1
   5  11   0  108.61   12.58   2
  -6  11   0   96.97    8.03   2
   6  11   0   92.04   14.90   1
   6  11   0  106.33   12.61   2
   7  11   0    0.44    3.41   1
   7  11   0    9.04    5.50   3
   7  11   0    6.31    4.45   2
  -7  11   0    5.17    4.36   2
   0  12   0   32.96    5.97   2
  -1  12   0    8.90    4.02   2
  -1  12   0   15.38    5.64   3
   1  12   0    9.89    6.45   2
   2  12   0  214.81   24.31   2
  -2  12   0  179.17   18.99   2
   2  12   0  202.79   22.77   3
  -3  12   0   24.86    8.72   2
   3  12   0   15.83    5.55   3
   4  12   0   10.06    5.91   2
   4  12   0    5.44    3.61   3
  -4  12   0    2.20    3.20   2
   5  12   0    6.97    7.10   2
   5  12   0   15.88    5.84   3
  -5  12   0   19.60    5.51   2
  -6  12   0    8.59    5.19   2
   6  12   0    4.53    4.56   2
   0  13   0   -0.47    3.51   3
   1  13   0   -0.83    6.16   2
  -1  13   0   -3.15    5.30   2
   2  13   0   20.19    8.11   2
  -2  13   0   12.13    5.77   2
   3  13   0   69.19   11.03   3
  -3  13   0   53.78    7.95   2
   3  13   0   52.90    8.71   2
  -2   0   1  241.15   10.60   1
  -2   0  -1  247.05    9.86   2
   2   0   1  259.15   14.56   3
   2   0  -1  232.14   10.25   1
   2   0   1  256.08   13.02   1
  -2   0  -1  259.14   10.53   1
  -2   0   1  238.32    8.33   2
   2   0  -1  254.49    9.50   2
  -2   0  -1  268.94   14.07   3
   3   0   1  490.48   24.29   3
   3   0  -1  506.59   20.82   2
  -3   0  -1  484.47   21.25   2
  -3   0  -1  508.03   20.82   1
   3   0   1  511.79   22.01   1
   3   0  -1  508.45   17.22   1
  -3   0   1  493.82   20.63   2
  -3   0   1  507.31   17.11   1
  -4   0   1    0.92    1.23   1
  -4   0  -1   -0.82    2.05   2
  -4   0   1   -2.54    2.00   2
   4   0   1   -1.78    1.42   3
   4   0   1    0.77    1.22   1
  -4   0  -1    0.32    1.52   1
   4   0  -1   -1.96    1.80   1
   5   0   1  359.21   17.57   3
  -5   0   1  325.27   15.39   1
   5   0  -1  343.77   14.30   1
  -5   0  -1  381.68   25.24   1
  -5   0  -1  372.31   17.12   2
   5   0   1  360.45   15.87   1
  -5   0   1  364.12   16.72   2
   6   0   1   38.73    4.79   3
  -6   0  -1   30.01    4.14   1
   6   0   1   43.03    3.99   1
  -6   0  -1   34.75    3.27   2
   6   0  -1   45.38    5.57   1
  -6   0   1   36.93    4.97   1
  -6   0   1   30.18    4.21   2
  -7   0   1  573.01   45.85   2
   7   0   1  540.70   26.08   1
   7   0   1  569.09   41.22   3
   7   0  -1  554.96   31.22   1
   8   0   1   15.14    4.31   3
   8   0   1   11.36    3.46   1
   8   0  -1   15.98    2.86   3
   8   0  -1   19.17    3.37   1
   9   0   1   70.36    7.00   3
   9   0  -1   73.71    7.14   1
   9   0  -1   69.44    7.75   3
   9   0   1   80.13    6.86   1
  10   0  -1  151.75   13.15   1
  10   0  -1  155.83   11.35   3
  10   0   1  140.36   13.57   1
  10   0   1  152.52   12.94   3
  11   0   1    6.31    2.86   3
  11   0  -1   11.29    3.34   3
  11   0   1    0.46    3.56   1
  12   0   1   -1.79    4.02   1
  12   0  -1    8.75    4.29   1
  13   0  -1   16.79    5.99   1
   1   1   1  200.43   23.64   1
   1   1  -1  186.37   20.86   1
   2  -1   1 2900.21  126.17   1
  -2  -1  -1 2942.38  118.07   2
   2   1  -1 2895.94   91.98   1
   2  -1  -1 2904.80  115.02   1
  -2   1   1 2773.32  114.63   1
   2  -1   1 2886.97  129.93   3
  -2   1  -1 2972.03  136.88   3
   2   1   1 2846.27   87.62   2
  -2  -1   1 2966.72  105.41   2
  -2  -1   1 2906.50  103.01   1
   2   1  -1 2903.49  123.50   2
   2   1   1 3035.19  135.64   3
  -2   1  -1 3013.96  129.46   1
  -2  -1  -1 2902.50  123.46   1
   2   1   1 2795.55  120.52   1
   3  -1  -1 2819.15  116.93   1
   3  -1   1 2893.67  137.65   3
  -3  -1   1 2771.87  116.74   2
   3   1   1 2784.18  109.06   1
   3   1  -1 2891.45  129.33   2
   3   1   1 2916.12  127.62   3
  -3  -1   1 2878.48  123.39   1
   3  -1   1 2923.27  126.51   1
  -3   1  -1 2809.21  122.45   1
   3   1  -1 2727.02  106.38   1
  -3   1   1 2797.68  125.56   1
  -3  -1  -1 2828.29  123.70   2
   3   1   1 2687.23   82.94   2
  -3  -1  -1 2658.86  107.65   1
   4   1  -1 1010.09   35.38   2
  -4   1   1  975.56   30.25   2
  -4  -1  -1  989.68   37.67   1
   4  -1   1  999.45   51.97   3
  -4  -1  -1 1016.89   40.56   2
  -4   1   1  990.40   50.71   1
  -4  -1   1 1014.41   48.13   1
  -4   1  -1 1044.39   46.84   1
   4  -1  -1  942.65   33.00   1
  -4  -1   1 1005.13   51.96   2
   4   1   1  992.76   58.28   3
   4   1   1  974.57   30.05   2
   4   1   1  975.23   37.97   1
   4  -1   1  915.26   40.30   1
   4   1  -1 1044.65   46.08   1
  -5   1   1  207.85   14.74   1
   5   1   1  247.04   12.81   2
   5  -1  -1  240.90   10.91   1
   5   1  -1  199.67   11.31   2
  -5  -1  -1  246.27   11.10   1
   5   1  -1  239.99   10.37   1
  -5   1  -1  245.77   10.19   2
  -5   1   1  249.58   12.55   2
  -5  -1   1  253.37   18.86   1
  -5   1  -1  224.30   13.42   1
   5  -1   1  255.57   11.46   3
  -5  -1   1  238.15   12.41   2
   5  -1   1  213.31   10.74   1
  -5  -1  -1  239.74   13.67   2
   5   1   1  275.56   13.92   1
   5   1   1  227.85   15.15   3
  -6  -1  -1  183.71   13.73   2
  -6  -1   1  198.31   19.51   1
  -6   1   1  192.97   10.13   1
   6   1   1  175.72    9.64   3
   6  -1  -1  196.08   10.66   1
  -6   1  -1  198.41   17.16   2
   6  -1   1  203.11   15.11   3
   6   1  -1  203.43   11.47   2
   6   1   1  178.49   10.48   1
  -6  -1   1  187.56   12.89   2
  -6   1  -1  171.06   11.92   1
   6   1  -1  185.84   13.52   1
  -6   1   1  202.99   10.18   2
  -6  -1  -1  190.96   17.46   1
   6  -1   1  209.41   11.15   1
   7  -1   1  848.23   53.10   1
  -7   1   1  841.50   73.12   2
   7   1   1  783.06   36.85   1
   7   1  -1  924.17   48.43   1
   7  -1   1  842.99   39.29   3
   7  -1  -1  807.41   40.94   1
   7  -1  -1  833.81   48.09   3
   7   1   1  910.95   57.56   3
   8  -1   1  104.40    7.38   1
   8   1  -1  121.64    7.84   3
   8  -1  -1  124.74    9.80   1
   8   1   1  111.11    6.58   1
   8  -1   1  118.82    7.80   3
   8   1  -1  111.33    8.84   1
   8  -1  -1  113.93    6.41   3
   8   1   1  127.00    8.70   3
   9   1  -1   89.80    7.27   3
   9   1  -1   85.47    7.64   1
   9  -1  -1   94.19    6.08   3
   9  -1   1   87.87    7.95   1
   9  -1   1   74.63    7.12   3
   9  -1  -1   93.38    8.35   1
   9   1   1   88.40    7.70   1
  10  -1  -1  324.66   26.52   3
  10   1  -1  353.67   21.83   1
  10  -1   1  343.31   31.00   3
  10  -1  -1  352.87   19.27   1
  10  -1   1  378.48   29.96   1
  10   1   1  349.71   15.79   3
  10   1  -1  378.19   29.90   3
  10   1   1  403.99   24.40   1
  11   1   1   64.68    6.24   1
  11  -1   1   75.02    6.67   1
  11  -1   1   78.78    6.65   3
  11   1  -1   65.39    7.74   1
  11  -1  -1   71.92    7.08   1
  11   1   1   57.07    7.82   3
  11   1  -1   84.11    8.36   3
  11  -1  -1   65.88    7.65   3
  12   1   1   40.66    6.16   1
  12   1  -1   40.55    9.27   3
  12   1   1   57.12    9.36   3
  12  -1  -1   47.60    7.16   1
  12  -1   1   42.41    6.35   1
  13  -1   1   27.19    6.31   1
  13  -1  -1   19.46    5.01   1
  13   1  -1   16.04    4.28   1
   0  -2   1  998.62   38.18   1
   0   2   1 1014.81   52.22   3
   0  -2   1 1065.89   57.82   2
   0   2   1 1070.91   46.07   2
   0   2  -1 1006.05   50.13   1
   0   2  -1 1006.20   47.62   2
   0  -2  -1 1041.12   48.95   2
   0  -2  -1  963.53   41.02   1
   0   2   1  953.75   49.48   1
   1   2  -1 3314.20  133.11   1
   1   2  -1 3561.06  179.03   2
   1   2   1 3065.22  134.24   1
  -1   2   1 3674.00  191.67   2
  -1   2   1 3486.56  147.05   3
  -1   2  -1 3369.21  119.61   1
  -1  -2   1 3505.29  173.99   2
   1   2   1 3552.11  167.79   3
   1   2   1 3383.56  148.62   2
  -1  -2   1 3534.35  154.26   1
  -1  -2  -1 3503.46  196.12   2
   1  -2  -1 3570.76  198.50   3
  -1  -2  -1 3432.47  123.64   1
  -2   2   1  631.07   21.06   3
   2  -2  -1  641.11   29.22   3
   2   2   1  662.76   25.17   1
  -2   2  -1  612.56   25.58   1
   2   2  -1  598.30   22.48   1
   2   2   1  664.25   25.92   2
   2   2   1  704.79   31.17   3
  -2  -2   1  686.28   28.98   1
  -2   2  -1  619.98   22.26   3
   2   2  -1  671.65   27.86   2
  -2  -2   1  654.10   43.21   2
   2  -2  -1  627.10   27.72   1
   2  -2   1  621.31   28.46   1
  -2  -2  -1  623.36   30.82   2
  -2  -2  -1  616.14   19.23   1
  -3   2   1  190.30    6.66   1
   3   2  -1  182.22    7.80   2
  -3   2  -1  192.30    7.88   1
  -3  -2  -1  221.07   10.76   2
  -3  -2   1  206.98    9.69   2
   3   2   1  206.18    9.55   1
   3   2   1  207.23    8.04   2
  -3  -2  -1  204.82    8.23   1
   3  -2   1  190.17    8.41   1
   3  -2  -1  195.85    7.50   3
   3   2   1  194.45   11.37   3
  -3   2  -1  208.79    8.31   3
   3  -2  -1  191.57    9.67   1
  -3  -2   1  212.90   10.01   1
   3   2  -1  189.75   10.96   1
   4  -2  -1 2631.95  117.50   1
   4   2   1 2726.03  123.25   1
  -4  -2   1 2555.81   97.39   1
  -4  -2  -1 2647.52  116.74   2
   4   2   1 2720.36  111.50   2
   4   2  -1 2666.08   95.47   2
   4   2   1 2888.00  142.59   3
   4   2  -1 2853.31  106.46   1
  -4   2   1 2711.85  122.49   1
  -4  -2   1 2639.45  140.41   2
  -4  -2  -1 2616.07  126.67   1
   4  -2   1 2657.85  121.52   1
  -4   2  -1 2750.33  121.93   1
   4  -2   1 2708.89  109.47   3
  -5  -2   1  408.63   25.75   1
   5  -2  -1  412.11   26.31   3
   5  -2   1  413.77   17.20   3
   5   2  -1  416.51   22.33   2
  -5   2  -1  419.13   25.99   1
   5   2   1  462.06   26.21   3
   5  -2   1  406.87   22.64   1
  -5  -2  -1  406.12   26.58   1
   5   2  -1  443.92   21.66   1
  -5   2   1  409.86   25.08   1
  -5  -2  -1  362.85   20.13   2
  -5  -2   1  435.99   27.17   2
   5   2   1  415.07   16.92   2
   5   2   1  400.90   15.80   1
   5  -2  -1  411.11   17.70   1
   6   2   1   75.74    6.16   3
   6  -2   1   82.80    4.82   1
   6  -2  -1   75.02    6.16   1
   6  -2  -1   70.55    4.13   3
   6   2  -1   66.86    6.47   2
   6   2   1   78.85    5.99   1
   6  -2   1   73.58    3.85   3
   6   2   1   82.96    6.44   2
  -6   2   1   67.78    5.17   2
  -6  -2   1   66.71    6.12   2
  -6  -2  -1   80.72    8.19   2
  -6   2  -1   70.66    4.33   1
  -6   2   1   87.61    7.94   1
   7   2   1  583.85   34.60   3
   7   2   1  522.27   25.83   1
   7   2   1  550.46   25.15   2
   7  -2   1  523.03   23.87   3
   7   2  -1  537.47   21.28   2
   7   2  -1  531.03   19.27   1
   7  -2  -1  566.92   32.71   3
   7  -2  -1  553.07   34.04   1
   7  -2   1  508.45   28.32   1
  -7   2   1  558.12   46.62   2
   8   2  -1  196.18   11.91   2
   8   2   1  205.78   12.43   3
   8  -2   1  207.61    8.81   3
   8   2   1  226.35   11.60   1
   8   2  -1  187.35   11.09   1
   8  -2  -1  219.02    9.76   3
   8  -2  -1  217.93   11.49   1
   8  -2   1  205.66   10.71   1
   9   2   1   93.42    8.02   1
   9  -2  -1   96.06    7.13   1
   9  -2  -1   89.47    6.60   3
   9   2  -1   98.23   10.63   1
   9   2  -1   83.66    6.66   3
   9  -2   1   84.66    7.22   1
   9  -2   1   98.19    6.85   3
   9   2   1  101.99    8.00   3
  10   2  -1  103.69    8.77   1
  10   2  -1  113.36    9.62   3
  10  -2   1  132.85    9.74   1
  10  -2   1  107.53    7.15   3
  10   2   1  119.00   11.87   3
  10  -2  -1  106.74    9.33   1
  10  -2  -1  125.33    7.76   3
  10   2   1  111.69   10.51   1
  11  -2   1   40.02    5.34   1
  11   2  -1   35.95    5.12   3
  11   2   1   32.97    4.84   3
  11   2  -1   26.87    5.77   1
  11  -2  -1   38.75    5.37   1
  11   2   1   39.07    6.94   1
  12   2   1   11.69    5.24   1
  12   2  -1   24.47    6.12   1
  12   2  -1   19.12    4.57   3
  12  -2  -1   16.47    3.73   1
  12   2   1   14.66    3.87   3
  12  -2   1   15.39    4.75   1
  13  -2  -1  137.48   11.39   1
  13   2   1  152.59   15.41   1
  13  -2   1  158.48   18.09   1
   0  -3  -1  620.62   44.24   2
   0   3   1  653.17   29.85   3
   0   3   1  635.81   24.25   2
   0   3   1  586.70   27.34   1
   0  -3   1  586.10   25.41   1
   0  -3  -1  602.57   25.44   1
   0  -3   1  592.60   34.07   2
   0   3  -1  643.31   26.32   2
   0   3  -1  617.42   28.01   1
  -1   3   1 3204.38  151.70   3
   1   3  -1 3298.21  139.73   2
   1  -3  -1 3243.14  186.12   2
  -1   3   1 3118.92  136.59   1
  -1   3  -1 3284.21  162.33   2
   1   3  -1 3068.60  117.33   1
   1   3   1 3400.99  194.96   3
  -1  -3   1 3275.76  147.05   1
   1   3   1 3271.47  146.17   2
  -1  -3  -1 3193.14  170.85   2
  -1   3   1 3393.56  157.89   2
  -1  -3   1 3185.03  197.09   2
   1   3   1 3081.92  141.69   1
  -1   3  -1 3205.45  152.49   1
  -1  -3  -1 2922.74  122.22   1
  -1   3  -1 3154.49  132.70   1
  -2  -3   1   31.78    3.91   2
  -2   3  -1   27.27    1.44   1
   2   3  -1   29.35    2.72   1
  -2  -3  -1   21.23    4.24   2
   2   3   1   25.71    2.87   1
  -2   3   1   24.54    1.72   3
  -2  -3   1   25.52    2.78   1
   2   3  -1   23.34    3.06   2
  -2  -3  -1   22.09    2.34   1
  -3  -3  -1 1205.41   55.39   1
   3  -3  -1 1167.44   45.68   1
   3   3  -1 1167.91   66.50   2
  -3  -3   1 1216.48   61.19   1
  -3   3  -1 1154.54   41.86   1
  -3  -3   1 1197.55   64.18   2
  -3  -3  -1 1168.47   59.47   2
  -3   3  -1 1199.81   41.05   3
   3   3  -1 1102.35   47.43   1
   3   3   1 1165.52   51.95   1
   3  -3  -1 1163.81   40.91   1
   3  -3   1 1147.02   38.92   1
   3   3   1 1146.04   59.94   2
   4  -3  -1  876.52   40.99   1
   4   3  -1  896.57   46.56   2
   4   3  -1  855.38   35.20   1
  -4  -3   1  913.95   35.49   1
  -4  -3   1  876.72   40.92   2
  -4  -3  -1  836.51   50.96   1
   4   3   1  866.15   55.92   3
  -4   3  -1  892.33   36.49   1
   4  -3   1  831.77   28.52   1
   4   3   1  851.47   34.80   2
  -4   3   1  838.35   33.46   1
   4   3   1  841.27   33.37   1
  -4  -3  -1  872.68   34.39   2
  -5  -3  -1  801.01   62.12   2
  -5  -3  -1  797.97   56.08   1
   5  -3  -1  801.34   32.81   1
   5   3  -1  813.10   38.86   1
   5   3   1  745.92   27.50   1
  -5   3   1  792.38   35.22   1
   5  -3   1  777.43   31.91   1
  -5   3  -1  831.54   45.51   1
   5   3   1  807.16   37.25   2
  -5  -3   1  812.75   49.38   2
  -5  -3   1  768.41   28.58   1
   5   3  -1  797.31   45.09   2
   5   3   1  861.18   45.16   3
   6   3  -1  130.55    9.00   1
   6  -3  -1  130.81    4.21   3
  -6   3   1  124.41    6.67   1
   6   3   1  122.19    8.89   3
  -6   3  -1  116.53    9.09   1
   6  -3  -1  123.56    6.96   1
   6  -3   1  126.61    4.66   3
   6   3  -1  133.96   10.64   2
   6  -3   1  131.44    7.66   1
   6   3   1  127.47    9.98   2
   7   3  -1  302.39   15.95   1
   7  -3  -1  322.59   10.40   3
  -7   3   1  297.82   23.38   1
  -7   3   1  312.16   29.59   2
   7  -3   1  295.95   10.67   3
   7   3  -1  312.97   12.90   2
   7  -3  -1  284.16   10.94   3
   7   3   1  313.94   23.13   3
   7   3   1  321.81   14.63   1
   7  -3   1  306.73   15.32   1
   7  -3  -1  324.68   18.46   1
  -7   3  -1  294.74   35.69   1
   7   3   1  277.63   16.83   2
   8   3   1  375.70   19.83   1
   8  -3  -1  424.70   16.68   3
   8  -3  -1  417.18   23.29   1
   8   3   1  417.35   23.38   2
   8   3  -1  443.60   28.04   1
   8   3  -1  391.63   27.10   2
   8  -3   1  403.78   14.86   3
   8  -3   1  378.97   23.44   1
   8   3   1  391.08   24.99   3
   9   3   1  805.92   50.68   2
   9   3   1  780.16   37.84   1
   9   3  -1  797.82   42.74   1
   9  -3   1  758.94   48.72   1
   9   3   1  743.26   41.00   3
   9   3  -1  836.55   39.45   3
   9  -3   1  769.14   33.99   3
   9   3  -1  795.72   41.07   2
   9  -3  -1  761.79   36.39   3
   9  -3  -1  725.99   48.90   1
  10  -3  -1    3.21    2.37   1
  10   3   1    2.37    2.32   3
  10   3   1    1.08    2.98   1
  10   3  -1    3.62    2.99   1
  10   3  -1    7.39    2.99   3
  11   3  -1   20.84    5.68   1
  11  -3   1   15.62    4.80   1
  11  -3  -1   18.94    4.10   1
  11   3  -1   26.22    5.05   3
  11   3   1   19.33    4.36   1
  11   3   1   28.46    5.93   3
  12  -3   1    7.11    2.61   1
  12   3   1    1.97    4.80   1
  12   3  -1    7.34    5.98   1
  12  -3  -1    8.46    3.12   1
  12   3   1   10.28    5.57   3
  12   3  -1   10.09    3.46   3
   0  -4  -1  560.07   33.37   2
   0   4   1  579.93   26.58   1
   0  -4  -1  586.74   26.27   1
   0   4  -1  606.41   23.56   1
   0   4  -1  615.95   20.00   2
   0   4   1  604.07   40.06   3
   0  -4   1  596.83   38.67   2
   0   4   1  582.76   24.41   2
   0  -4   1  566.14   26.84   1
   1   4   1 1009.81   48.66   3
   1   4   1  895.06   38.25   1
  -1   4   1  904.36   34.11   1
  -1   4   1  916.68   39.01   3
  -1   4  -1  976.95   36.37   1
  -1  -4   1  985.52   37.24   1
   1   4  -1  983.20   48.52   1
  -1   4  -1  988.71   56.49   2
   1  -4  -1  936.80   53.07   2
  -1  -4  -1  928.37   51.13   1
   1   4   1  965.82   44.11   2
  -1  -4  -1  941.75   52.44   2
   1   4  -1  998.50   43.71   2
  -1  -4   1  920.19   53.53   2
  -1   4   1 1013.44   52.08   2
   2   4   1 3029.14  155.92   2
  -2   4  -1 3019.23  137.56   2
  -2   4   1 3097.17  159.79   3
  -2  -4  -1 3029.23  152.40   2
  -2   4  -1 2986.71  103.54   1
  -2  -4  -1 3000.43  147.30   1
   2   4  -1 3090.73  169.39   2
   2   4  -1 3088.46  116.15   1
   2   4   1 2998.69  134.91   1
  -2   4   1 3063.15  139.15   2
  -2  -4   1 3055.09  123.72   1
  -2   4  -1 3042.09  123.82   1
  -2  -4   1 2999.62  174.90   2
   3   4   1  318.39   14.33   1
  -3  -4   1  352.16   16.66   1
  -3  -4  -1  352.06   24.58   2
   3   4   1  376.63   21.78   2
  -3  -4   1  399.72   19.91   2
  -3   4  -1  372.79   13.17   1
  -3   4  -1  386.97   11.83   3
   3   4  -1  390.29   16.54   1
  -3   4   1  362.15   13.19   3
  -3  -4  -1  335.18   20.24   1
   3   4  -1  363.41   15.38   2
   4   4  -1 1455.37   54.92   1
  -4  -4  -1 1399.31   76.85   1
   4  -4   1 1406.76   59.00   1
  -4  -4   1 1385.77   85.45   2
   4   4   1 1475.61   64.01   1
  -4  -4   1 1489.35   91.76   1
  -4   4  -1 1468.07   55.45   1
  -4  -4  -1 1326.35   81.05   2
   4   4   1 1411.49   57.01   2
   4   4  -1 1415.18   94.72   2
   4   4   1 1462.18  102.53   3
  -5  -4   1   16.22    4.75   1
  -5   4  -1   19.98    2.62   1
   5   4   1   23.38    3.85   1
   5   4  -1   19.70    3.65   1
   5   4   1   11.98    4.93   2
   5  -4   1   18.35    1.80   1
   5  -4  -1   18.52    1.25   1
   5   4  -1   28.37    6.22   2
   6   4   1  226.90   16.12   2
   6   4   1  199.43   12.99   3
   6  -4   1  224.99    8.50   1
   6   4  -1  232.11   12.52   2
   6  -4  -1  220.72   10.08   1
   6   4   1  195.52   14.84   1
  -6   4  -1  212.85   12.53   1
  -6   4   1  223.04   10.70   1
   6   4  -1  231.21   12.79   1
  -7   4   1  279.63   13.39   1
   7   4  -1  255.39   14.42   1
   7   4   1  266.08   13.78   1
  -7   4  -1  287.98   21.45   1
   7  -4   1  293.93   13.90   1
   7   4   1  270.34   16.24   2
   7   4  -1  307.46   17.21   2
   7  -4  -1  285.92   16.81   1
   7   4   1  277.02   15.18   3
   8   4   1  309.76   17.06   2
   8   4  -1  300.87   23.95   1
   8  -4  -1  336.84   16.66   1
   8   4   1  297.78   22.19   3
   8  -4   1  315.49   13.41   1
   8   4  -1  319.31   19.97   2
   8   4   1  295.59   16.23   1
   9   4   1    8.45    4.69   3
   9   4  -1    8.04    4.41   2
   9   4   1   14.25    4.20   1
   9   4  -1    5.14    3.64   1
   9  -4   1    9.35    2.04   1
   9   4  -1   14.27    5.03   3
   9  -4  -1   10.22    2.05   1
   9   4   1    0.92    5.00   2
  10   4  -1    0.40    4.03   1
  10   4   1   -8.79    5.96   2
  10   4   1   -4.55    4.86   1
  10  -4  -1   -0.47    1.97   1
  10   4   1   -2.34    2.79   3
  10   4  -1    2.05    3.82   2
  11   4   1   23.53    7.74   1
  11  -4  -1   12.31    3.27   1
  11   4  -1   14.03    6.63   3
  11   4  -1   16.01    5.86   2
  11  -4   1   15.88    3.39   1
  11   4   1   20.44    5.55   3
  11   4  -1   20.69    6.52   1
  12  -4   1   20.18    2.89   1
  12   4   1   10.01    7.11   1
  12   4   1   21.69    5.75   3
  12   4  -1   22.60    6.48   1
  12   4  -1   29.19    5.11   3
  12  -4  -1   29.67    6.36   1
   0  -5  -1  171.45   14.92   2
   0   5  -1  163.06    8.92   2
   0  -5  -1  173.96    8.22   1
   0   5   1  182.37    9.45   3
   0  -5   1  167.20    9.76   1
   0   5   1  167.41    8.63   1
   0  -5   1  164.72   14.34   2
   0   5  -1  170.97    8.86   1
   0   5   1  153.45   10.45   2
  -1   5   1  599.56   34.34   2
   1   5   1  566.37   26.40   2
   1  -5  -1  559.22   28.49   2
  -1   5  -1  569.40   22.33   1
  -1   5   1  545.65   30.22   3
  -1  -5   1  561.93   34.95   2
  -1  -5   1  575.96   30.73   1
  -1  -5  -1  545.45   26.26   1
   1   5  -1  566.64   25.73   1
   1   5  -1  592.28   34.91   2
   1   5   1  581.94   26.69   1
  -1   5   1  563.31   28.36   1
  -1   5  -1  596.72   48.09   2
   1   5   1  586.96   39.92   3
  -1  -5  -1  548.78   41.82   2
  -2  -5  -1  952.24   40.98   1
  -2   5   1  922.90   43.36   3
   2   5   1  905.98   70.95   3
  -2   5   1  931.21   59.18   2
  -2   5   1  927.72   32.84   1
  -2  -5   1  869.35   45.00   1
   2   5  -1  846.35   48.54   1
  -2  -5   1  864.15   62.16   2
   2   5   1  904.23   56.16   2
   2   5   1  819.22   36.27   1
  -2   5  -1  920.73   41.49   1
   2   5  -1  899.98   46.66   2
  -2   5  -1  886.17   29.42   1
  -2   5  -1  914.27   57.71   2
  -2  -5  -1  836.88   41.66   2
  -3  -5  -1   40.89    4.63   2
  -3  -5  -1   33.77    3.58   1
   3   5   1   33.45    6.13   2
  -3   5   1   36.12    2.10   3
  -3   5   1   39.67    4.63   2
  -3   5  -1   32.71    0.96   1
   3   5  -1   43.14    5.28   2
  -3   5  -1   32.91    0.90   1
   3   5   1   31.45    4.52   1
   3   5   1   41.55    5.67   3
  -3  -5   1   41.48    5.64   2
  -3  -5   1   29.00    3.58   1
  -4  -5   1   81.12    5.99   2
   4   5  -1   92.41    6.53   1
   4   5   1   81.47    6.83   1
   4   5  -1   92.24    9.23   2
  -4  -5  -1   88.93    8.12   2
   4   5   1   93.36    9.08   3
  -4  -5  -1   96.55    6.68   1
  -4  -5   1   69.48    7.33   1
   4   5   1   85.57    8.08   2
   5  -5   1  224.50    7.44   1
   5   5  -1  251.13   11.23   2
   5   5   1  245.62   17.24   3
   5   5   1  241.99   12.85   1
  -5   5  -1  233.83    7.05   1
   5   5   1  219.18   10.84   2
   5   5  -1  228.05   12.79   1
   6  -5  -1   90.70    2.65   1
   6   5   1  101.27   10.46   1
   6   5  -1   90.27    7.16   1
   6  -5   1  101.04    4.66   1
   6  -5  -1   96.34    2.89   1
  -6   5  -1   98.48    5.22   1
   6   5   1   93.40    9.17   2
   6   5   1   92.50    6.30   3
   7   5   1   95.25    8.37   1
  -7   5  -1  112.48    7.91   1
   7   5  -1  125.90   12.52   2
   7  -5   1  105.56    4.60   1
   7   5  -1  100.00    9.98   1
   7   5   1  100.04    9.05   2
   7   5   1  100.41    8.52   3
   7  -5  -1   98.32    3.79   1
   8   5  -1  423.13   24.51   1
   8   5   1  406.58   27.97   3
   8  -5  -1  412.48   20.62   1
   8  -5   1  423.98   25.13   1
   8   5   1  444.56   22.29   2
   8   5  -1  423.03   22.42   2
   8   5   1  464.34   26.12   1
   9   5  -1   13.62    5.32   1
   9   5   1   23.47    4.94   3
   9   5   1   25.26    6.38   2
   9   5  -1   22.33    4.68   2
   9   5   1   20.83    6.10   1
   9  -5  -1   19.86    2.95   1
   9  -5   1   22.68    2.87   1
  10   5   1   23.76    5.30   3
  10   5   1   18.45    4.22   2
  10   5  -1   13.11    4.81   3
  10   5  -1   29.25    6.10   1
  10   5   1   18.10    4.71   1
  10  -5   1   19.64    2.82   1
  10  -5  -1   23.13    3.18   1
  10   5  -1   23.08    6.76   2
  11   5   1   70.41   10.83   1
  11  -5  -1   60.99   11.66   1
  11   5   1   76.52   13.21   3
  11  -5   1   68.09    7.30   1
  11   5  -1   60.71    8.02   1
  11   5  -1   66.90    8.03   3
  12   5   1   32.67    7.26   3
  12   5   1   22.54    8.22   1
  12   5  -1   15.13    5.65   3
  12   5  -1   22.35    7.17   1
   0   6   1  419.70   28.75   2
   0  -6  -1  406.96   25.79   1
   0   6   1  407.67   20.99   1
   0  -6   1  397.95   25.71   2
   0   6   1  389.60   22.19   3
   0  -6  -1  394.46   21.92   2
   0   6  -1  423.39   38.28   2
   0   6  -1  400.27   19.69   1
   0  -6   1  419.01   18.23   1
   1  -6  -1   63.93    6.32   2
  -1   6   1   70.65    4.58   1
   1   6  -1   78.74    5.72   1
   1   6   1   67.32    6.19   1
  -1   6  -1   74.61    6.10   2
   1   6   1   80.24    6.95   2
  -1  -6   1   76.19    5.54   2
   1   6  -1   81.60    6.86   2
  -1   6  -1   75.58    3.63   1
   1   6   1   66.67    6.08   3
  -1   6   1   77.36    7.85   2
  -1  -6  -1   72.24    7.57   2
  -1  -6   1   67.89    4.59   1
  -2  -6  -1   94.14    6.20   2
   2   6   1   98.62    9.47   3
   2   6  -1   94.97    7.92   1
  -2  -6   1  101.77    7.92   1
   2   6   1  102.97    7.96   2
  -2   6  -1  101.24    4.45   1
  -2   6  -1   94.13    6.96   2
  -2   6  -1   98.05    4.44   1
   2   6   1   99.80    7.59   1
  -2  -6  -1   97.40    5.58   1
  -2   6   1   95.49    3.24   1
   2   6  -1  100.95    8.53   2
  -2   6   1   91.83    6.62   3
  -2   6   1   93.53    6.54   2
  -3  -6   1  646.14   38.55   1
   3   6   1  724.05   34.44   2
  -3   6   1  665.94   32.72   2
  -3   6  -1  692.84   41.80   2
  -3   6   1  697.72   30.38   3
  -3  -6  -1  647.22   30.79   1
   3   6  -1  661.03   43.65   2
   3   6   1  671.45   29.58   1
   3   6   1  643.96   64.85   3
   3   6  -1  657.22   27.10   1
  -4   6  -1  350.71   17.57   2
  -4   6  -1  366.11   12.72   3
   4   6   1  374.16   22.82   3
   4   6   1  360.24   22.93   2
   4   6   1  411.47   20.88   1
  -4  -6   1  398.55   26.55   1
   4   6  -1  331.51   20.00   1
  -4  -6  -1  302.22   23.05   1
  -4   6  -1  354.96   15.18   3
  -4   6   1  372.77   17.51   2
   4   6  -1  331.22   17.56   2
  -4   6   1  367.94    9.48   3
   5   6   1  444.29   22.17   1
   5   6   1  406.20   28.58   3
   5   6  -1  445.80   20.17   1
   5   6  -1  421.92   25.34   2
   5   6   1  417.15   25.98   2
   6   6  -1  267.96   15.54   1
   6   6   1  296.28   17.47   1
   6   6   1  294.40   15.85   2
   6   6   1  271.94   20.81   3
   6   6  -1  278.74   16.11   2
   7   6   1  335.09   17.27   2
   7   6  -1  305.34   20.07   1
   7   6  -1  259.37   15.17   2
   7   6   1  309.16   17.37   3
   7   6   1  302.01   22.05   1
   8  -6   1   64.08    2.83   1
   8   6  -1   83.10    8.16   1
   8   6   1   73.05    7.35   1
   8   6   1   68.10    9.00   2
   8   6  -1   83.36    8.04   2
   8   6   1   55.19    6.89   3
   9   6   1  123.23   10.61   3
   9   6   1  118.75   10.55   1
   9   6  -1  145.92   15.90   2
   9   6  -1  141.98    9.67   3
   9   6  -1  132.61   17.30   1
   9   6   1  119.07   12.90   2
   9  -6   1  128.23    6.31   1
   9  -6  -1  127.58    5.40   1
  10   6  -1   77.91   10.86   2
  10   6   1   75.65   11.12   3
  10   6   1   82.80   11.81   2
  10   6   1   94.27   10.80   1
  10   6  -1   71.94    9.33   1
  10   6  -1   86.22   11.75   3
  11   6   1   88.23   11.86   3
  11   6  -1   97.66    9.52   3
  11   6  -1  102.90   11.93   2
  11   6  -1   95.41   11.70   1
  11   6   1   79.00    9.21   1
  11   6   1   98.97   14.88   2
   0   7   1   27.37    5.42   2
   0  -7  -1   23.69    3.49   2
   0   7   1   21.44    3.72   3
   0   7   1   17.97    2.96   1
   0   7  -1   15.97    4.51   2
   0  -7   1   22.27    2.84   1
   0  -7  -1   26.24    3.25   1
   1  -7  -1  219.71   13.09   1
  -1   7  -1  190.89   14.69   2
   1   7  -1  200.27   10.84   1
  -1   7   1  213.98   13.56   3
   1   7   1  221.27   14.86   3
   1  -7  -1  184.65   17.40   2
   1   7  -1  226.07   14.30   2
   1   7   1  233.02   15.99   2
  -1   7  -1  192.98    9.90   1
  -1  -7  -1  194.45   10.50   1
  -1  -7   1  207.28   11.11   1
  -1   7   1  190.84   15.80   2
  -1   7   1  202.85    9.92   1
   1   7   1  182.20   14.35   1
  -2   7   1   10.71    1.87   3
  -2   7   1    9.59    0.99   1
   2   7  -1   12.69    5.41   2
  -2   7  -1    9.76    1.54   1
   2   7  -1    8.87    2.28   1
  -2  -7  -1   10.72    2.43   1
  -2   7  -1   11.56    1.34   1
  -2  -7   1   11.78    3.11   1
   2   7   1    6.56    3.10   1
  -2   7   1   13.48    3.88   2
  -3   7  -1   88.35    6.55   2
   3   7  -1  108.76   11.09   2
  -3   7   1   84.84    6.28   2
  -3  -7  -1   87.96    7.04   1
  -3   7   1   92.03    4.60   3
  -3  -7   1  103.77    8.28   1
   3   7  -1   86.84    6.34   1
  -3   7  -1   94.42    5.80   3
   3   7   1   88.36    8.32   3
  -4   7   1  603.13   20.16   3
   4   7  -1  583.63   28.35   2
  -4   7   1  572.04   31.30   2
  -4  -7  -1  633.46   47.07   1
   4   7   1  604.71   34.80   2
  -4  -7   1  610.97   58.50   1
  -4   7  -1  629.81   23.52   3
   4   7  -1  567.02   31.68   1
  -4   7  -1  610.47   24.59   3
   4   7   1  657.30   39.51   3
  -4   7  -1  628.83   29.51   2
   4   7   1  617.46   29.27   1
   5   7   1  104.60    9.16   2
  -5   7   1  101.83    6.49   2
   5   7   1  107.39    9.36   3
   5   7  -1   95.04    9.10   1
   5   7   1  128.60    9.27   1
  -5   7  -1  101.69    7.99   2
   6   7   1  327.47   16.31   2
   6   7   1  332.40   16.56   3
  -6   7   1  298.39   15.38   2
   6   7  -1  284.73   23.39   2
   6   7  -1  343.04   21.62   1
   6   7   1  321.57   24.41   1
   7   7  -1   39.87    5.90   2
   7   7   1   49.63    5.73   2
   7   7   1   35.05    6.76   1
   7   7  -1   47.41    5.96   1
   8   7   1   93.82    9.09   3
   8   7  -1  101.75   11.08   2
   8   7   1  111.32   10.46   1
   8   7  -1   88.44   11.36   3
   8   7   1   95.29   12.12   2
   9   7   1   29.50    6.20   2
   9   7  -1   31.81    6.39   3
   9   7   1   46.16    7.49   1
   9   7  -1   42.99    7.14   2
   9   7   1   40.52    6.59   3
  10   7  -1   21.76    5.09   1
  10   7   1   19.36    6.23   2
  10   7  -1   35.42    8.47   2
  10   7   1   20.66    9.08   1
  11   7   1   30.63    6.81   1
  11   7   1   36.29    7.75   2
  11   7   1   27.40    5.72   3
  11   7  -1   34.82    5.62   2
  11   7  -1   41.86    9.11   3
   0  -8  -1   34.39    3.63   1
   0   8   1   25.61    4.25   3
   0   8   1   34.86    5.12   2
   0   8  -1   33.31    5.03   2
   0  -8   1   21.98    3.22   1
   0   8  -1   32.94    4.59   1
  -1   8  -1  265.51   10.81   1
   1   8  -1  241.31   13.20   1
   1   8   1  220.51   15.36   3
  -1   8  -1  274.08   11.48   2
   1  -8  -1  247.08   15.79   1
   1   8   1  246.19   15.01   2
   1   8   1  277.14   16.32   1
   1   8  -1  295.29   19.39   2
  -1  -8   1  272.47   23.25   1
  -1  -8  -1  266.14   14.42   1
  -1   8   1  264.51   13.26   3
  -1   8   1  268.63   18.83   1
  -1   8   1  252.06   13.43   2
   2   8   1   46.62    6.86   3
  -2  -8   1   40.72    5.00   1
  -2  -8  -1   47.82    6.11   1
   2   8   1   44.87    6.46   2
  -2   8  -1   38.66    4.94   3
  -2   8  -1   48.79    2.91   1
   2   8   1   55.75    6.25   1
  -2   8   1   41.01    2.43   1
  -2   8  -1   45.41    5.29   2
  -2   8  -1   44.55    3.65   1
   2   8  -1   55.38    7.81   2
   2   8  -1   38.81    5.10   1
  -2   8   1   44.28    3.86   3
   3   8  -1  324.20   15.79   2
  -3   8  -1  324.05   15.04   3
   3   8   1  342.59   19.08   1
   3   8  -1  305.67   20.31   1
   3   8   1  292.62   20.52   3
  -3  -8  -1  267.53   22.93   1
  -3   8  -1  290.89   16.40   2
  -3   8   1  310.65   19.41   3
  -3   8   1  311.60   15.59   2
   3   8   1  298.27   14.91   2
  -3  -8   1  303.03   24.21   1
   4   8   1  273.89   18.78   2
   4   8  -1  259.77   18.33   2
   4   8  -1  298.29   24.16   1
  -4   8  -1  290.57   14.27   2
  -4   8   1  290.56   16.69   2
   4   8   1  265.84   14.32   3
  -4   8   1  275.95   11.69   3
   4   8   1  256.95   15.26   1
  -4   8  -1  259.74   10.47   3
   5   8  -1    0.91    3.77   1
   5   8   1    8.22    3.88   3
   5   8  -1   -0.39    3.89   2
   5   8   1    3.79    3.51   2
  -5   8  -1    3.54    3.61   2
  -5   8   1    3.29    2.13   2
   5   8   1    8.59    3.71   1
   6   8  -1  123.36    9.26   2
   6   8   1  104.89    9.66   2
  -6   8  -1  128.91    9.27   2
   6   8  -1  134.16   13.24   1
  -6   8   1  106.12   10.65   2
   6   8   1   96.64    7.65   3
   7   8  -1   78.16    7.81   1
  -7   8   1   81.18    6.88   2
   7   8   1   63.26    7.45   3
   7   8   1   76.66   11.99   2
   7   8  -1   78.86    9.74   3
   7   8   1   92.41    9.93   1
   7   8  -1   83.42   10.25   2
  -7   8  -1   79.46    7.90   2
   8   8  -1   17.12    5.49   1
   8   8  -1    3.36    7.86   2
  -8   8   1   10.24    2.97   2
   8   8   1    6.12    4.97   3
   9   8  -1    1.13    4.37   1
   9   8   1    9.61    6.57   1
   9   8   1    3.19    5.08   3
  -9   8   1    0.27    2.41   2
   9   8   1   -2.17    4.38   2
   9   8  -1    7.46    4.95   3
   9   8  -1    7.67    5.08   2
  10   8   1   49.64    9.36   1
  10   8  -1   54.64    9.76   1
  10   8   1   46.95    8.47   3
  10   8  -1   51.19    7.77   3
  10   8   1   46.23   10.39   2
   0   9  -1  244.99   17.58   2
   0   9   1  277.18   18.69   2
   0   9   1  303.87   19.12   3
   0  -9  -1  278.80   19.21   1
   0  -9   1  276.97   26.48   1
   0   9  -1  249.47   11.53   1
   0   9   1  268.36   20.30   1
  -1   9  -1  215.66   16.00   1
   1  -9  -1  207.47   13.94   1
   1   9  -1  238.19   12.59   1
  -1  -9   1  234.05   15.08   1
   1   9   1  203.64   13.09   3
   1   9   1  235.87   13.57   1
   1   9  -1  224.33   13.19   2
  -1   9   1  236.15   19.21   1
  -1   9  -1  254.94   15.45   2
  -1  -9  -1  225.94   17.07   1
  -1   9   1  229.92   13.09   2
  -1   9  -1  229.90   12.82   3
   1   9   1  242.89   14.29   2
  -1   9   1  248.38   12.98   3
  -2   9   1   42.58    3.97   3
  -2   9  -1   38.72    3.65   1
  -2   9  -1   34.60    3.05   1
   2   9  -1   47.06    8.12   2
  -2   9   1   39.31    2.66   1
   2   9   1   38.35    5.75   3
   2   9   1   26.54    7.74   2
   2   9  -1   41.97    4.66   1
  -2  -9  -1   48.07    5.40   1
  -2   9  -1   34.25    3.52   3
   2   9   1   37.29    5.77   1
  -3  -9  -1    7.22    2.36   1
  -3   9  -1    9.58    2.85   2
  -3  -9   1   10.41    2.66   1
   3   9   1   12.88    5.91   2
   3   9  -1   13.96    6.97   2
  -3   9   1    9.13    2.48   3
  -3   9   1    4.55    3.14   2
   3   9  -1    9.50    2.98   1
   3   9   1    5.65    2.46   1
  -3   9  -1    4.91    1.72   3
   3   9   1    7.15    2.96   3
  -4   9   1  120.79    5.13   3
   4   9  -1  104.38   10.72   2
  -4   9  -1  121.59    9.28   2
   4   9  -1  136.16   13.21   1
  -4   9  -1  126.53    6.34   3
   4   9   1  127.72    9.60   1
  -4   9   1   98.97    7.60   2
   4   9   1  131.04   10.15   2
   5   9  -1   11.60    5.06   1
   5   9   1   -0.82    5.92   2
   5   9   1   12.71    5.11   3
   5   9   1    1.85    3.62   1
   5   9  -1    3.54    5.28   2
  -5   9  -1    5.08    4.17   2
   6   9   1  131.90   10.74   2
   6   9   1  101.08    8.24   3
   6   9  -1  104.16    9.09   3
   6   9  -1  120.09    9.60   2
  -6   9  -1  117.18    9.38   2
   7   9   1   12.76    4.49   1
  -7   9   1   19.83    4.28   2
   7   9  -1   17.37    5.53   3
  -7   9  -1   17.02    4.19   2
   7   9   1   10.63    5.87   3
   7   9  -1   19.32    7.75   2
   7   9   1   11.50    5.42   2
   8   9  -1   23.17    7.17   1
  -8   9   1   27.76    5.53   2
   8   9   1   32.91    8.08   2
   8   9  -1   17.53    7.97   3
  -8   9  -1   32.31    5.61   2
   8   9  -1   34.46    5.68   2
  -9   9   1   20.85    6.04   2
   9   9   1   11.85    6.94   2
   9   9  -1   20.74    5.57   1
  -9   9  -1    9.69    4.13   2
   9   9   1   12.48    5.36   1
   9   9   1   13.00    8.26   3
   9   9  -1   16.54    4.93   2
   0  10   1   27.70    4.02   1
   0  10  -1   24.72    2.98   1
   0  10  -1   19.74    3.91   3
   0  10  -1   22.75    5.89   2
   1  10  -1    0.84    2.19   1
  -1  10   1    0.91    2.36   3
  -1  10  -1    8.55    4.49   2
  -1  10  -1    3.19    1.50   1
   1  10  -1    3.13    2.34   3
  -1  10   1    5.90    3.44   2
   1  10   1    1.28    2.95   3
   2  10   1   20.00    5.29   2
  -2  10   1   20.90    4.34   2
  -2  10  -1   22.90    3.24   3
  -2  10   1   32.90    4.03   3
   2  10   1   31.51    4.13   1
  -2  10  -1   25.91    5.20   2
   2  10  -1   20.07    5.74   3
   2  10  -1   29.20    4.03   1
   2  10   1   23.66    5.73   3
   3  10  -1  217.20   15.42   1
  -3  10  -1  173.64   10.13   2
  -3  10  -1  203.27   12.02   3
   3  10   1  184.02   10.43   2
   3  10  -1  174.30   12.69   2
   3  10  -1  220.98   14.65   3
  -3  10   1  212.91   15.58   3
  -3  10   1  199.62   14.90   2
   3  10   1  207.42   14.32   1
   3  10   1  158.73   13.99   3
   4  10  -1    3.12    3.40   1
  -4  10  -1   10.87    3.20   2
   4  10   1    7.67    3.01   1
   4  10  -1    3.29    5.24   2
   4  10  -1    4.49    4.69   3
   4  10   1    9.45    3.52   3
  -4  10   1    7.43    2.96   2
   4  10   1    4.46    4.96   2
  -5  10   1    5.27    2.62   2
   5  10  -1    6.71    4.29   2
  -5  10  -1    3.22    3.76   2
   5  10  -1    5.23    5.01   3
   5  10   1    8.56    4.83   2
   6  10  -1   41.44    6.29   1
  -6  10  -1   40.24    5.26   2
   6  10   1   36.07    6.43   3
   6  10  -1   51.37    9.33   3
  -6  10   1   46.39    6.61   2
   6  10  -1   29.07    5.83   2
   6  10   1   34.32    6.53   1
   6  10   1   45.38    8.39   2
   7  10   1    1.18    3.91   2
   7  10  -1    3.02    5.73   2
  -7  10  -1    6.60    4.12   2
   7  10   1    9.10    3.77   1
   7  10  -1    3.21    3.59   3
  -7  10   1   11.80    4.30   2
   7  10   1    7.23    3.92   3
   8  10  -1    6.12    3.71   1
   8  10   1   13.24    7.36   2
   8  10  -1    1.52    7.61   2
   8  10  -1   -2.77    5.85   3
  -8  10   1   13.61    4.59   2
   0  11  -1   32.26    7.15   3
   0  11   1   42.19    5.56   2
   0  11  -1   46.48    6.71   2
   0  11   1   40.57    5.94   3
  -1  11   1   22.59    5.00   3
  -1  11   1   34.15    6.19   2
   1  11  -1   23.36    6.38   2
  -1  11  -1   27.76    5.95   2
  -1  11  -1   34.12    6.18   3
   1  11   1   32.38    5.08   3
   1  11   1   17.13    6.70   2
  -2  11   1   90.95    7.48   2
   2  11  -1   78.02    9.57   2
   2  11   1   92.85    8.86   2
   2  11  -1  100.04   10.70   3
  -2  11  -1   77.13    8.44   3
  -2  11   1   79.08    5.60   3
  -2  11  -1   81.80    7.94   2
  -3  11  -1  142.20   13.05   2
   3  11  -1  145.41   13.35   3
  -3  11   1  162.79   17.47   2
   3  11   1  156.10   10.89   1
   3  11  -1  135.30   17.21   1
   3  11   1  120.69   12.23   2
   3  11   1  175.32   14.25   3
  -4  11   1    3.74    2.68   2
   4  11   1    8.54    3.71   3
   4  11  -1    8.23    6.34   3
   4  11  -1    3.51    4.23   2
   5  11  -1   22.24    7.46   2
  -5  11   1   18.13    5.28   2
   5  11   1   30.94    7.45   2
  -5  11  -1   24.28    6.90   2
   5  11   1   21.41    5.14   1
   5  11   1   26.04    5.97   3
   5  11  -1   28.04    5.74   1
   6  11  -1   58.55   11.04   1
   6  11   1   53.36    7.02   1
   6  11   1   62.66    9.59   3
   6  11  -1   57.48    8.32   2
  -6  11  -1   44.64    6.85   2
   6  11   1   50.52    8.38   2
   6  11  -1   46.20    8.45   3
   7  11   1  107.70   19.07   1
   7  11  -1  111.54   12.52   3
   7  11  -1   99.84   12.76   2
   7  11   1  119.16   12.53   2
   7  11  -1   78.40   17.29   1
  -7  11   1   91.27    9.78   2
   7  11   1   83.60    9.44   3
  -7  11  -1   87.92   13.77   2
   0  12  -1    1.05    6.06   2
   0  12   1   15.40    5.96   2
   0  12   1   15.14    5.37   3
   1  12  -1   97.04   13.03   2
   1  12   1   77.36   12.07   3
  -1  12   1  113.73    8.39   3
  -1  12  -1  102.19    8.29   2
  -1  12   1  119.03   12.38   2
  -1  12  -1   99.07    9.10   3
   1  12   1  108.25   10.18   2
   2  12   1   39.46    5.95   3
   2  12  -1   29.63    6.91   3
  -2  12  -1   41.59    7.60   2
   2  12  -1   40.14    7.10   2
  -2  12   1   51.43    8.18   2
  -3  12   1   77.62    8.66   2
   3  12  -1   82.44   10.35   2
   3  12   1   61.80    9.46   3
   3  12   1   66.72   11.58   2
   3  12  -1   59.15   12.12   3
  -3  12  -1   77.37    8.72   2
  -4  12   1    9.32    4.52   2
  -4  12  -1   15.75    4.16   2
   4  12   1   13.32    4.71   2
   4  12  -1   13.23    8.09   2
   4  12   1   20.91    6.86   3
   5  12  -1   21.37    6.10   2
   5  12   1   17.74    6.47   2
   5  12   1    9.05    5.97   3
  -6  12   1   24.81    5.74   2
   6  12   1   28.28    7.62   2
   6  12  -1   15.21    7.87   2
  -6  12  -1   22.41    5.27   2
   0  13  -1    1.35    3.27   3
   0  13   1    1.57    2.52   3
   0  13  -1   -0.27    5.64   2
   0  13   1   -2.02    5.77   2
   1  13  -1   34.70    8.13   2
  -1  13   1   33.16    6.68   2
   1  13   1   21.90    5.19   3
  -1  13  -1   41.53    8.21   2
   1  13   1   25.70    5.58   2
   1  13  -1   30.31    6.34   3
   2  13  -1   11.52    4.63   3
   2  13   1    9.96    4.81   3
  -2  13   1    6.58    5.06   2
   2  13   1    4.32    6.13   2
   2  13  -1    6.31    6.88   2
   3  13  -1   15.04    5.25   3
   3  13   1    3.85    4.77   2
  -3  13  -1   16.57    5.07   2
  -3  13   1   17.36    6.13   2
   3  13  -1    1.67    6.72   2
   3  13   1    8.52    3.97   3
   2   0  -2  367.17   13.42   1
   2   0  -2  352.13   11.36   2
  -2   0   2  355.55   12.85   2
  -2   0  -2  388.55   19.68   3
  -2   0   2  383.35   13.97   1
   2   0   2  339.95   13.79   1
  -2   0  -2  387.12   17.67   1
   2   0   2  359.91   13.70   3
   3   0  -2 3961.65  143.13   2
  -3   0   2 3828.83  136.57   1
  -3   0  -2 4138.34  180.30   1
   3   0   2 4102.67  209.15   3
   3   0  -2 4173.19  160.35   1
  -3   0  -2 3899.43  143.11   2
  -3   0  -2 4102.35  192.99   3
   3   0   2 4170.47  169.43   1
  -3   0   2 4072.24  135.61   2
  -4   0   2  549.82   25.53   2
   4   0  -2  558.12   22.47   2
   4   0   2  548.86   30.41   3
   4   0   2  491.59   19.93   1
  -4   0   2  534.00   24.81   1
   4   0  -2  563.48   24.08   1
  -4   0  -2  597.28   24.26   2
  -4   0  -2  548.58   23.96   1
  -5   0   2  179.68   10.33   2
   5   0   2  193.18   10.76   1
   5   0  -2  170.58    9.36   1
  -5   0  -2  199.67   13.52   2
   5   0   2  179.56    9.68   3
  -5   0  -2  187.03   10.93   1
  -5   0   2  189.61   10.36   1
  -6   0  -2  241.96   17.00   2
  -6   0   2  242.28   18.15   2
  -6   0  -2  244.24   14.57   1
   6   0   2  237.35   13.69   3
  -6   0   2  223.16   22.51   1
   6   0  -2  247.63   12.80   1
   6   0   2  234.62   14.38   1
  -7   0   2 1025.10   60.40   2
   7   0   2 1084.41   63.22   1
   7   0  -2 1112.62   51.34   1
   7   0   2 1047.96   47.26   3
   8   0  -2  163.27   14.44   1
   8   0   2  162.96   10.92   1
   8   0   2  171.21    9.66   3
   9   0   2   81.56    5.84   3
   9   0  -2   63.02    6.21   3
   9   0  -2   80.94    5.76   1
  10   0  -2   91.76    8.14   1
  10   0   2   75.63   10.27   3
  10   0  -2  105.07    9.96   3
  10   0   2   92.10    8.30   1
  11   0   2  133.71   13.57   1
  11   0   2  163.85   10.31   3
  11   0  -2  144.97   15.09   1
  11   0  -2  125.59    9.41   3
  12   0   2   15.81    4.06   1
  13   0   2   19.97    5.38   1
  13   0  -2   24.41    6.32   1
   0   1   2 2412.94  195.50   3
   1  -1  -2 4465.54  176.33   3
   1  -1  -2 3858.43  201.90   1
  -1  -1  -2 4734.18  251.16   3
  -1  -1  -2 4664.46  174.60   1
  -1   1   2 4490.58  187.74   1
   1   1   2 4079.92  183.70   1
  -1  -1  -2 4509.62  187.03   2
  -1  -1   2 4623.55  164.54   1
  -1   1   2 4548.23  172.39   3
   1   1   2 4057.71  225.33   3
  -1   1  -2 4533.25  177.98   1
  -1   1  -2 4499.66  176.20   3
   1   1   2 4418.34  196.41   2
  -1  -1   2 4604.63  211.87   2
   1   1  -2 4510.34  181.09   1
   2   1   2  842.20   32.55   1
  -2  -1  -2  867.73   32.12   2
  -2  -1   2  845.09   38.39   2
   2  -1   2  813.41   39.65   3
   2  -1  -2  862.20   30.45   3
  -2  -1  -2  882.34   40.47   1
  -2  -1   2  857.77   27.37   1
   2  -1  -2  842.56   33.95   1
   2   1   2  855.14   34.14   2
   2   1  -2  787.09   32.14   1
   2   1  -2  876.69   41.27   2
   2   1   2  895.66   39.53   3
  -2   1  -2  874.81   39.36   3
  -2   1  -2  859.37   37.51   1
  -2  -1  -2  895.20   44.66   3
   2  -1   2  856.22   35.41   1
  -3   1  -2 3792.69  177.34   3
   3  -1   2 3698.92  172.68   3
  -3  -1   2 3790.58  217.53   2
   3   1   2 3727.85  137.76   1
  -3   1  -2 3780.02  155.18   1
   3   1   2 3576.09  138.21   2
  -3   1   2 3446.44  119.88   1
   3   1   2 3809.37  149.98   3
  -3  -1  -2 3659.47  141.13   1
   3   1  -2 3717.99  124.77   2
   3  -1   2 3635.25  149.22   1
  -3  -1   2 3664.17  140.05   1
  -3   1   2 3543.35  129.61   2
   3   1  -2 3680.96  122.66   1
  -3  -1  -2 3663.56  127.32   2
   3  -1  -2 3787.77  161.05   1
  -3  -1  -2 3707.86  238.82   3
  -4   1  -2 1313.13   73.26   1
  -4   1   2 1350.95   51.28   2
   4  -1   2 1338.78   53.23   1
   4  -1   2 1337.51   70.61   3
   4   1   2 1276.57   51.75   2
   4   1   2 1344.62   71.00   3
  -4  -1   2 1328.96   48.35   1
  -4  -1   2 1304.50   60.09   2
  -4   1   2 1311.53   57.90   1
   4   1  -2 1358.37   55.67   1
   4   1   2 1362.13   61.94   1
   4   1  -2 1305.48   55.46   2
   4  -1  -2 1267.53   50.74   1
  -4  -1  -2 1296.00   49.83   1
  -4   1  -2 1382.11   89.12   3
  -4  -1  -2 1332.74   71.16   2
   5  -1  -2  882.55   47.49   1
  -5  -1   2  876.84   37.79   1
   5   1  -2  885.23   42.81   1
   5  -1   2  908.37   33.15   1
  -5   1  -2  855.07   37.26   2
  -5  -1  -2  880.41   56.02   2
  -5  -1  -2  901.30   36.45   1
   5   1  -2  857.86   37.56   2
  -5   1   2  912.32   40.74   2
   5   1   2  933.72   61.28   3
  -5  -1   2  855.28   52.60   2
   5  -1   2  923.16   56.38   3
  -5   1   2  844.64   48.37   1
   5   1   2  842.66   46.50   1
  -5   1  -2  831.62   32.69   1
   6  -1   2  231.32   11.31   1
  -6   1  -2  212.56   10.57   1
  -6   1   2  218.03   17.20   2
  -6  -1  -2  238.19   12.64   2
   6   1  -2  245.72   13.35   1
  -6  -1  -2  213.97    9.98   1
   6   1   2  209.57   12.46   3
  -6  -1   2  233.77   14.65   2
   6   1  -2  200.39   10.39   2
  -6   1   2  242.61   15.71   1
   6   1   2  236.40   10.72   1
  -6   1  -2  237.19   18.20   2
   6  -1   2  254.21   12.32   3
   6  -1  -2  241.97   10.94   1
  -6  -1   2  220.44   18.36   1
   7  -1   2   25.59    3.47   3
   7   1   2   36.46    6.17   1
   7  -1   2   29.28    2.98   1
   7   1  -2   24.14    3.96   1
   7   1   2   26.68    3.84   3
  -7  -1   2   28.79    5.89   2
  -7   1   2   25.05    4.15   2
   7   1  -2   30.00    5.16   2
   8   1  -2   11.86    4.25   1
   8  -1   2   14.86    3.25   1
   8  -1  -2   13.76    3.93   1
   8   1   2   18.43    3.59   3
   8  -1   2   18.00    2.74   3
   9  -1   2  139.16    7.36   3
   9  -1  -2  137.56   12.70   1
   9   1   2  145.56   10.29   1
   9   1   2  116.59    8.98   3
   9   1  -2  141.93    9.77   1
   9  -1  -2  118.72    9.11   3
   9  -1   2  141.97   11.55   1
  10   1   2   20.12    4.16   3
  10  -1   2   16.97    3.84   1
  10   1  -2   23.51    4.96   3
  10   1   2   18.84    5.59   1
  10  -1  -2   17.86    3.43   1
  10  -1   2   21.17    3.87   3
  10   1  -2   12.77    3.39   1
  11  -1  -2   14.35    5.49   1
  11  -1   2   11.38    3.02   3
  11   1   2   19.48    5.93   1
  11  -1  -2   12.74    2.53   3
  12  -1   2   36.34    5.93   1
  12   1  -2   26.34    6.58   3
  12   1   2   31.21    5.83   1
  12   1  -2   24.15    6.15   1
  12  -1  -2   32.60    4.73   1
  12   1   2   29.55    7.87   3
  13  -1  -2   10.10    4.53   1
  13   1  -2    9.99    3.92   1
  13   1   2   13.46    4.07   1
   0   2  -2  652.71   29.02   1
   0   2   2  680.36   29.93   2
   0   2   2  649.85   26.04   1
   0  -2   2  663.41   41.63   2
   0   2  -2  681.25   34.66   2
   0   2   2  641.34   28.55   3
   0  -2  -2  671.27   42.31   2
   0  -2  -2  673.24   26.17   1
   0  -2  -2  657.24   36.45   3
   1   2   2 5504.33  289.11   3
  -1   2   2 5529.37  224.82   3
   1   2  -2 5607.27  216.11   2
   1   2  -2 5652.18  238.50   1
  -1  -2  -2 5521.63  217.69   1
  -1   2   2 5763.17  274.39   2
  -1  -2   2 5461.49  190.99   1
  -1  -2  -2 5565.53  354.74   3
  -1   2   2 5215.75  183.89   1
   1  -2  -2 5675.04  314.75   3
  -1  -2  -2 5595.50  285.74   2
   1  -2  -2 5559.32  281.81   2
   1   2   2 5658.78  251.04   2
   1   2   2 4937.80  197.65   1
  -1  -2   2 5628.15  272.09   2
   1  -2   2 5455.84  253.63   1
  -1   2  -2 5261.80  226.76   1
  -2  -2   2 2245.78  116.90   2
  -2   2  -2 2071.63   72.89   1
  -2  -2  -2 2172.87   96.41   2
  -2   2   2 2186.85   76.49   3
   2  -2   2 2129.98   96.07   3
   2   2   2 2180.97   77.46   2
   2   2  -2 2226.94   81.12   2
  -2  -2  -2 2125.54   95.54   1
   2  -2  -2 2191.54   97.10   3
  -2  -2  -2 2127.75  108.29   3
  -2   2  -2 2112.67   72.71   3
   2  -2   2 2155.35   99.35   1
   2  -2  -2 2121.32   89.97   1
   2   2   2 2090.79   86.83   1
   2   2   2 2166.55   99.65   3
  -2  -2   2 2199.64   82.33   1
   2   2  -2 2175.46   98.23   1
  -3  -2   2 3452.28  165.18   2
   3  -2   2 3388.72  107.59   3
  -3  -2  -2 3410.17  134.35   2
  -3  -2   2 3384.26  126.50   1
  -3   2  -2 3413.15  143.87   1
  -3  -2  -2 3452.06  127.13   1
   3   2   2 3390.28  139.01   2
   3  -2   2 3369.46  129.98   1
   3   2  -2 3422.07  140.10   1
   3  -2  -2 3382.73  119.47   3
   3   2   2 3495.50  149.16   3
   3  -2  -2 3464.23  142.82   1
   3   2   2 3530.93  144.97   1
  -3   2  -2 3463.38  148.32   3
   3   2  -2 3464.26  134.62   2
   4  -2  -2  402.66   10.70   3
   4  -2   2  436.74   23.18   1
  -4  -2  -2  410.70   22.02   2
   4   2  -2  422.94   21.30   2
   4  -2   2  404.29   16.86   3
  -4  -2   2  427.72   19.05   2
  -4   2  -2  428.77   24.91   1
   4   2  -2  394.63   18.93   1
  -4   2  -2  447.32   24.91   3
  -4   2   2  417.92   17.67   1
  -4  -2   2  385.83   16.99   1
   4   2   2  413.27   24.38   3
   4   2   2  435.28   16.95   2
   4  -2  -2  403.79   21.82   1
   4   2   2  445.93   26.95   1
  -4  -2  -2  399.38   17.46   1
  -5  -2   2   18.40    3.38   2
   5   2  -2   24.15    4.85   2
  -5   2  -2   19.50    3.14   1
   5  -2   2   17.74    2.24   1
  -5  -2   2   22.45    3.31   1
   5   2   2   18.35    3.02   3
  -5  -2  -2   19.87    3.04   1
   5   2  -2   15.70    3.34   1
  -5  -2  -2   20.95    3.73   2
   5  -2  -2   18.34    2.90   1
   5   2   2   16.86    4.56   2
   5  -2   2   18.43    1.99   3
   5   2   2   20.65    3.77   1
  -6  -2   2    9.68    3.22   2
   6   2  -2   13.54    3.34   1
   6   2   2   12.19    3.89   2
   6   2   2   11.30    2.75   3
   6   2  -2    8.54    3.43   2
   6  -2  -2   12.66    2.47   1
   6  -2   2   10.82    1.63   3
   6   2   2   14.69    4.19   1
   6  -2   2   12.10    2.41   1
   7  -2   2   19.25    3.47   1
   7   2   2   20.25    3.98   1
  -7   2   2   24.73    3.30   2
   7   2  -2   17.29    4.95   2
   7   2   2   11.85    4.42   3
   7  -2  -2   16.20    3.68   1
   7   2   2   22.22    4.41   2
   7  -2   2   20.69    2.18   3
   8  -2  -2  812.90   38.31   3
   8   2   2  795.89   41.96   1
   8  -2   2  887.78   45.18   1
   8   2   2  835.67   49.28   3
   8   2  -2  878.77   43.50   1
   8  -2  -2  867.50   44.95   1
   8  -2   2  823.45   46.98   3
   8   2  -2  789.51   37.91   2
   9  -2   2   63.27    4.10   3
   9  -2  -2   71.06    4.07   3
   9   2   2   70.38    7.65   1
   9  -2  -2   65.46    6.22   1
   9  -2   2   71.04    6.98   1
   9   2   2   52.44    5.92   3
   9   2  -2   75.15    7.25   1
  10  -2   2   26.74    3.03   3
  10   2  -2   27.72    5.15   3
  10  -2  -2   26.40    4.57   1
  10   2   2   23.55    4.68   3
  10   2  -2   26.35    4.86   1
  10  -2  -2   25.71    3.18   3
  10  -2   2   31.65    3.87   1
  10   2   2   32.18    6.41   1
  11   2  -2    3.00    3.11   1
  11   2  -2    9.25    4.10   3
  11   2   2    3.01    2.79   3
  11  -2  -2    4.93    3.39   1
  11  -2   2    5.27    2.95   1
  11   2   2    0.78    3.96   1
  12  -2  -2   12.48    4.77   1
  12   2   2    1.46    4.33   3
  12  -2   2    4.82    3.04   1
  12   2  -2    6.07    4.18   3
  12   2  -2   -0.49    4.64   1
   0   3   2  257.27   10.96   1
   0   3   2  267.94   12.61   3
   0   3  -2  254.86   10.49   2
   0  -3  -2  255.25   15.52   2
   0  -3  -2  236.98    9.73   1
   0  -3   2  261.50   14.20   2
   0   3  -2  256.39   11.75   1
   0  -3  -2  242.00   16.90   3
   0   3   2  253.33   12.23   2
   1  -3  -2  244.82   17.69   3
  -1   3  -2  263.62   11.51   1
   1   3  -2  239.96   11.68   1
  -1  -3   2  243.66    9.79   1
   1   3   2  257.12   12.62   1
  -1  -3  -2  263.98   13.75   2
   1  -3  -2  245.45   15.14   2
  -1   3  -2  246.30   11.50   1
   1   3   2  286.76   12.51   2
   1   3   2  271.44   14.49   3
  -1  -3   2  258.26   14.28   2
  -1   3   2  257.43   16.24   2
  -1   3   2  246.29    9.58   3
  -1   3  -2  257.11   13.81   2
  -1   3   2  255.27   11.06   1
   1   3  -2  246.88   12.73   2
  -1  -3  -2  255.74   15.12   1
   2   3  -2   77.51    8.36   2
  -2   3  -2   77.35    3.12   1
   2   3   2   77.72    5.29   2
  -2  -3   2   76.92    4.71   2
   2   3   2   70.64    4.79   3
  -2   3   2   70.55    2.91   3
   2   3  -2   76.27    4.68   1
  -2  -3   2   82.48    4.95   1
  -2   3   2   83.64    4.25   2
  -2  -3  -2   73.47    4.46   1
  -2  -3  -2   88.28    6.76   2
   2  -3  -2   70.32    4.11   3
   2  -3   2   75.74    4.90   1
  -2   3  -2   74.51    4.31   3
   2   3   2   77.70    5.10   1
  -3  -3   2  353.68   17.57   2
  -3   3  -2  326.89   12.77   1
  -3  -3  -2  323.54   15.06   2
   3   3   2  372.83   16.24   1
   3   3   2  353.86   11.82   2
   3  -3  -2  338.06   15.55   1
   3  -3   2  355.97   14.28   1
   3  -3  -2  346.60   15.70   3
  -3  -3   2  341.84   15.75   1
   3   3   2  355.61   19.47   3
   3   3  -2  348.62   15.64   2
   3   3  -2  339.16   16.26   1
  -3  -3  -2  343.67   16.34   1
  -3   3  -2  361.48   13.05   3
   4   3   2  961.50   45.74   1
   4  -3  -2  893.32   33.78   1
   4   3   2 1017.34   54.47   3
  -4  -3   2  903.31   45.58   2
   4   3  -2  920.50   39.20   2
  -4   3  -2  966.42   37.66   1
   4   3   2  895.96   36.10   2
   4  -3  -2  918.69   31.55   3
  -4  -3  -2  954.64   51.15   2
   4   3  -2  948.70   37.93   1
   4  -3   2  944.87   34.96   1
  -4   3  -2  947.10   43.06   3
  -4  -3  -2  949.78   41.72   1
  -4  -3   2  884.69   40.89   1
   5  -3   2  140.48    6.20   1
   5  -3   2  147.00    5.36   3
  -5  -3   2  129.17    8.39   2
   5   3  -2  133.88   10.06   1
   5   3   2  153.72    9.61   3
   5   3   2  155.61    9.15   2
   5  -3  -2  159.62    7.92   1
  -5   3   2  140.31    7.30   1
   5  -3  -2  152.27    6.24   3
  -5  -3  -2  130.85    8.51   2
  -5  -3   2  126.27    9.67   1
  -5  -3  -2  120.04    9.72   1
   5   3   2  138.17    8.00   1
  -5   3  -2  138.08    6.67   1
   5   3  -2  164.77   10.39   2
  -6   3   2  704.67   34.75   1
   6   3   2  650.23   35.21   3
   6   3   2  741.02   26.93   2
   6  -3  -2  717.20   38.13   1
   6  -3  -2  676.91   21.36   3
  -6   3  -2  671.53   36.84   1
  -6  -3   2  657.12   49.96   2
   6   3  -2  690.76   30.20   1
   6   3   2  679.77   33.30   1
   6  -3   2  672.63   22.36   3
   6  -3   2  642.17   29.77   1
   6  -3  -2  662.96   28.67   3
   6   3  -2  692.52   26.89   2
  -7   3   2  293.59   22.12   1
   7   3  -2  345.27   19.95   2
   7   3   2  309.59   14.47   2
   7   3   2  298.76   14.17   1
   7  -3  -2  319.72    9.64   3
   7  -3   2  285.10   17.70   1
   7   3   2  319.27   19.26   3
   7   3  -2  315.11   17.48   1
   7  -3  -2  325.98   15.58   1
   7  -3  -2  298.29   12.39   3
  -7   3   2  294.89   24.36   2
   7  -3   2  314.52   11.53   3
   8  -3  -2   12.70    2.84   1
   8  -3  -2   13.62    1.36   3
   8   3   2   19.75    5.04   3
   8   3   2   16.96    4.94   2
   8  -3   2   16.37    3.13   1
   8   3  -2   14.43    5.64   2
   8  -3  -2   13.13    1.62   3
   8  -3   2   10.82    1.27   3
   8   3  -2   12.30    3.35   1
   9  -3  -2  224.49   11.58   3
   9  -3  -2  244.41   10.85   3
   9  -3   2  229.04   16.82   1
   9   3  -2  237.56   11.94   2
   9   3  -2  258.77   16.95   1
   9   3   2  255.88   13.23   3
   9  -3   2  226.33   12.15   3
   9  -3  -2  224.96   18.09   1
   9   3   2  198.05   15.32   1
  10   3   2    6.33    2.90   3
  10  -3   2    7.15    2.24   1
  10   3   2   13.43    5.20   1
  10   3  -2    8.77    3.23   3
  10  -3  -2   10.18    2.75   1
  10   3  -2   12.34    5.26   2
  11  -3   2   46.08    7.36   1
  11   3   2   51.48    8.50   1
  11   3  -2   53.64    7.38   3
  11   3  -2   54.77    8.20   1
  11   3   2   37.91    6.31   3
  11  -3  -2   44.04    5.17   1
  12  -3   2   59.57    7.93   1
  12   3  -2   70.96    8.59   1
  12   3   2   81.06    8.23   3
  12   3   2   80.16   11.94   1
  12  -3  -2   59.13    7.12   1
  12   3  -2   61.16    7.85   3
   0  -4  -2  711.73   35.36   1
   0   4  -2  758.39   32.17   1
   0  -4  -2  753.91   49.07   2
   0   4   2  823.64   40.36   2
   0  -4   2  703.25   47.71   2
   0   4  -2  745.12   33.46   2
   0   4   2  801.80   32.16   3
   0   4   2  712.91   27.77   1
   0  -4   2  783.81   33.62   1
  -1   4   2  402.45   18.18   3
  -1   4   2  415.90   20.93   2
  -1   4   2  418.75   19.50   1
  -1  -4   2  413.26   24.39   2
   1   4  -2  420.18   22.40   2
  -1   4  -2  409.00   19.68   2
  -1  -4   2  387.95   16.83   1
   1   4  -2  405.79   21.24   1
  -1   4  -2  407.65   18.02   1
   1  -4  -2  415.40   25.94   2
  -1  -4  -2  433.56   19.16   1
   1   4   2  382.68   20.99   2
   1   4   2  355.83   16.27   1
   1   4   2  405.47   18.51   3
  -1   4  -2  402.96   17.57   1
  -1  -4  -2  401.44   19.64   2
  -2   4  -2    5.04    1.17   1
  -2  -4   2    7.94    2.50   2
   2   4   2   -0.44    2.69   3
   2   4   2    2.20    2.80   2
  -2   4   2    5.47    1.85   2
  -2   4   2    2.42    1.25   3
   2   4  -2    1.34    2.22   2
   2   4  -2    3.14    1.61   1
  -2  -4   2    3.55    2.19   1
  -2   4   2    3.64    0.68   1
   3   4   2  658.03   29.54   2
  -3  -4   2  641.51   30.08   1
   3   4  -2  651.34   26.34   1
  -3  -4  -2  662.64   37.30   2
  -3   4   2  653.62   18.27   3
   3   4   2  717.40   32.60   3
   3   4   2  621.49   26.95   1
   3  -4   2  635.37   26.52   1
  -3  -4   2  619.91   34.97   2
  -3   4  -2  635.09   22.36   3
  -3  -4  -2  629.28   31.12   1
  -3   4  -2  653.13   20.97   1
  -3   4   2  663.16   38.54   2
   3   4  -2  714.98   38.18   2
  -4   4  -2  269.13   10.22   1
   4   4   2  276.73   13.90   1
   4   4  -2  249.40   15.36   2
  -4  -4   2  275.59   22.42   1
   4   4   2  279.92   13.75   2
   4   4   2  296.50   12.22   3
   4   4  -2  289.94   12.89   1
   4  -4   2  272.91   10.35   1
  -4   4  -2  283.49   11.62   3
   4  -4  -2  283.32   10.42   1
   4  -4  -2  276.30   10.22   1
  -4  -4   2  277.85   13.52   2
  -4  -4  -2  286.43   15.13   1
  -4  -4  -2  243.61   14.75   2
  -5  -4   2  306.31   25.57   2
   5  -4  -2  308.06   12.22   1
  -5  -4  -2  316.93   20.12   1
  -5   4  -2  305.83   21.26   1
  -5  -4   2  304.81   18.25   1
   5   4   2  296.52   20.17   3
   5   4  -2  290.00   12.06   2
   5  -4   2  320.76   10.84   1
   5   4  -2  333.92   17.26   1
   5   4   2  348.18   17.81   1
   5   4   2  296.34   15.97   2
   6   4  -2    2.70    2.93   2
  -6   4  -2    1.07    1.09   1
   6  -4   2    0.24    1.07   1
   6   4   2    3.13    2.46   3
   6   4   2   -1.65    2.05   1
   6   4  -2   -0.19    1.88   1
   7   4   2   32.30    6.00   2
   7   4   2   28.70    4.46   1
   7  -4  -2   33.68    3.13   1
   7  -4   2   33.52    2.96   1
   7   4  -2   26.89    5.66   2
   7   4   2   26.49    4.63   3
  -7   4  -2   36.83    4.80   1
   8  -4  -2   18.64    2.52   1
   8   4   2   20.77    5.42   3
   8   4   2   26.19    5.53   2
   8   4  -2   29.82    6.27   1
   8   4  -2   27.71    6.20   2
   8  -4   2   23.42    2.55   1
   9   4   2   19.34    5.21   2
   9   4  -2   29.42    7.55   2
   9   4   2   29.15    4.82   1
   9   4   2   22.56    4.81   3
   9  -4   2   25.43    3.33   1
   9  -4  -2   31.71    3.70   1
   9   4  -2   35.39    7.24   1
  10   4  -2  137.89    9.37   2
  10  -4   2  135.58   10.98   1
  10   4  -2  143.50   10.96   3
  10   4   2  140.86   14.23   1
  10   4  -2  135.84   11.80   1
  10   4   2  144.57   11.26   3
  10  -4  -2  133.09    9.15   1
  10   4   2  138.21   10.11   2
  11  -4  -2   38.68    4.00   1
  11  -4   2   28.80    4.00   1
  11   4  -2   41.25    6.80   1
  11   4   2   25.30    6.73   3
  11   4   2   26.93    5.32   1
  11   4  -2   35.05    8.20   2
  11   4  -2   43.44    8.73   3
  12   4  -2  312.98   41.29   3
  12   4  -2  333.01   32.31   1
  12  -4  -2  364.69   42.27   1
  12  -4   2  377.79   46.33   1
  12   4   2  359.74   36.12   1
  12   4   2  328.39   39.09   3
   0   5   2 1062.59   58.52   1
   0  -5   2 1081.30   71.11   2
   0  -5   2 1107.41   55.25   1
   0   5  -2 1087.44   59.78   1
   0  -5  -2 1068.96   49.41   2
   0   5  -2 1121.28   68.09   2
   0   5   2 1139.06   59.53   3
   0  -5  -2 1112.97   55.58   1
   0   5   2 1111.73   48.83   2
  -1   5   2  217.44    8.59   1
  -1   5   2  210.14    9.13   2
  -1   5   2  233.87   18.26   3
  -1   5  -2  186.10   12.84   2
  -1  -5   2  208.20   12.74   1
  -1  -5  -2  185.54   10.22   2
  -1   5  -2  205.96   10.02   1
  -1  -5   2  224.36   11.20   2
  -1   5  -2  200.10    9.57   1
   1   5   2  201.44   11.86   1
   1   5   2  168.79    9.94   2
   1   5  -2  219.49   10.98   1
   1  -5  -2  207.50   12.04   2
   1   5  -2  205.54   10.77   2
  -1  -5  -2  190.51   11.54   1
   1   5   2  187.12   11.28   3
   2  -5  -2    3.22    0.63   1
  -2   5  -2    3.51    1.85   2
   2   5  -2    2.80    2.22   2
  -2   5   2    2.97    0.66   1
   2   5   2    3.90    2.82   1
   2   5   2    8.87    4.30   2
  -2  -5   2    6.76    2.48   1
  -2  -5   2    5.17    1.73   2
  -2   5   2    2.04    1.51   3
   2   5  -2    3.38    2.06   1
  -2   5  -2    3.76    0.95   1
  -2  -5  -2    7.73    3.00   2
  -2   5  -2    2.49    0.82   1
   3   5  -2  109.76    6.43   1
   3   5   2  121.61    8.14   2
  -3  -5   2  119.78    7.05   1
   3   5  -2  110.41    9.70   2
   3   5   2  121.05    6.82   3
  -3   5  -2   98.01    3.25   1
  -3  -5   2   88.73    7.54   2
  -3   5   2  101.61    4.16   3
  -3   5  -2  113.27    4.97   1
  -3  -5  -2   91.24    8.73   2
   3   5   2   97.76    8.12   1
  -3  -5  -2  112.32    8.07   1
  -3   5  -2  116.87    5.20   3
  -3   5   2  121.07    6.58   2
  -4  -5   2  149.04   12.20   1
   4   5  -2  169.56   10.64   1
   4   5   2  178.27    9.89   3
   4   5   2  168.63   12.18   1
  -4   5   2  176.53   10.45   2
  -4   5  -2  167.21    6.04   3
  -4   5  -2  165.24    4.92   1
  -4  -5  -2  158.71    9.12   1
  -4  -5   2  142.48   12.57   2
   4   5   2  146.26   12.49   2
   4   5  -2  154.78   10.55   2
   5   5   2  184.86   17.61   3
   5   5  -2  160.88    9.97   2
   5  -5   2  163.44    7.19   1
   5   5  -2  149.69    8.52   1
  -5   5  -2  162.76    6.93   1
   5   5   2  144.20    9.21   2
   5   5   2  174.27   11.09   1
  -6   5  -2   37.44    2.54   1
   6  -5  -2   35.62    1.59   1
   6   5  -2   40.47    4.64   2
   6  -5   2   29.60    2.36   1
   6  -5  -2   34.52    1.46   1
   6   5   2   42.35    6.30   2
   6   5   2   36.06    5.20   3
   6   5   2   29.66    4.37   1
   6   5  -2   24.94    5.03   1
   7   5   2  244.36   13.18   2
   7  -5   2  256.42   12.34   1
   7   5  -2  225.84   16.43   2
  -7   5  -2  244.74   11.95   1
   7   5  -2  263.06   12.53   1
   7   5   2  273.38   14.86   1
   7   5   2  220.95   16.23   3
   7  -5  -2  251.29   10.17   1
   7  -5  -2  261.26   10.03   1
   8   5  -2  398.64   27.92   1
   8   5   2  396.46   23.67   1
   8   5   2  361.79   19.87   3
   8  -5  -2  359.58   17.09   1
   8  -5  -2  392.15   15.55   1
   8   5  -2  417.62   19.63   2
   8  -5   2  394.37   18.79   1
   8   5   2  408.66   23.81   2
   9   5  -2  113.48   11.53   1
   9  -5   2  113.70    8.31   1
   9   5   2  109.24   12.95   2
   9   5  -2   99.77    7.92   2
   9   5   2  126.92   11.75   3
   9  -5  -2  113.16    6.71   1
   9   5   2  117.34    8.58   1
  10   5   2   15.53    5.08   3
  10  -5  -2    8.97    1.80   1
  10   5   2   13.94    5.00   1
  10   5  -2    4.45    3.25   3
  10   5  -2    7.92    3.61   1
  10   5  -2   12.27    5.96   2
  11  -5   2   19.04    3.07   1
  11   5  -2   15.44    5.95   3
  11   5   2   21.23    6.90   1
  11   5   2   18.65    5.30   2
  11  -5  -2   17.43    3.41   1
  11   5   2   28.88    7.96   3
  12   5  -2   51.48    8.31   2
  12   5   2   32.01    8.26   1
  12   5   2   34.09    5.85   3
  12  -5   2   48.02    7.63   1
   0   6  -2 1060.68   61.57   2
   0  -6  -2 1029.48   74.15   2
   0   6  -2 1171.00   67.71   1
   0   6   2 1086.33   55.19   3
   0  -6   2 1095.85   75.43   2
   0  -6   2 1173.67   48.86   1
   0  -6  -2 1084.06   60.03   1
   0   6   2 1136.21   86.67   2
   0   6   2 1133.77   64.36   1
  -1  -6  -2  706.00   28.32   2
  -1  -6   2  760.04   39.73   1
   1   6   2  750.95   35.21   2
   1   6   2  705.10   44.47   3
   1   6  -2  674.57   26.18   1
   1  -6  -2  686.96   37.46   2
   1   6   2  708.18   38.19   1
  -1   6  -2  737.44   34.86   1
  -1   6   2  716.90   33.27   3
  -1  -6   2  726.23   43.26   2
  -1  -6  -2  752.89   46.78   1
   1  -6  -2  710.10   34.04   1
  -1   6   2  756.20   34.43   1
  -1   6  -2  750.38   52.15   2
   1   6  -2  783.46   51.11   2
  -1   6   2  732.66   47.83   2
  -2   6   2  184.94   11.09   2
   2   6  -2  193.95    9.93   2
  -2   6  -2  189.80    9.85   2
   2   6  -2  182.42   13.62   1
  -2   6  -2  181.70   13.34   1
   2   6   2  196.98   12.48   3
  -2   6  -2  187.04    8.48   1
  -2  -6  -2  179.63   12.67   2
  -2  -6   2  146.21   16.54   2
  -2  -6  -2  179.14    8.14   1
   2  -6  -2  183.17    7.51   1
  -2  -6   2  175.52   13.22   1
   2   6   2  186.27   11.46   2
  -2   6   2  192.64    9.16   3
  -2   6   2  179.18    6.62   1
  -3   6  -2  753.21   37.46   2
  -3   6   2  814.33   44.00   2
  -3   6  -2  759.84   25.10   1
   3   6   2  779.86   42.59   3
   3   6  -2  716.54   36.92   1
  -3  -6  -2  797.89   55.22   1
  -3   6   2  776.46   32.06   3
  -3  -6   2  704.88   58.25   1
  -3   6  -2  752.16   36.01   1
   3   6   2  728.86   41.19   2
   3   6   2  779.03   42.79   1
   3   6  -2  821.65   28.92   2
  -4   6   2  180.98   11.60   2
  -4   6  -2  180.62    6.14   1
  -4  -6   2  201.85   17.19   1
  -4   6   2  192.75    6.52   3
   4   6   2  199.00   10.29   1
  -4   6  -2  196.21    8.31   3
   4   6   2  201.46   12.72   3
  -4  -6  -2  172.80   11.64   1
  -4   6  -2  183.59    7.17   1
   4   6   2  192.66   13.02   2
   4   6  -2  206.24   13.85   2
   4   6  -2  192.61   14.65   1
   5   6   2  195.56   12.81   2
   5   6   2  186.71   12.18   3
   5   6   2  199.85   12.22   1
  -5   6   2  187.32    7.12   2
   5   6  -2  173.08   12.94   2
   5   6  -2  172.44   14.24   1
   6   6   2  379.41   18.12   3
   6   6  -2  430.97   19.13   2
   6   6   2  386.84   22.43   2
   6   6  -2  414.80   21.91   1
  -6   6  -2  384.79   11.14   1
   6   6   2  385.35   20.35   1
  -7   6  -2   97.94    4.34   1
   7   6   2  119.41    7.71   3
   7   6  -2  125.72   12.84   2
   7  -6   2   98.85    4.36   1
   7   6   2   98.85    9.60   2
   7   6   2  122.42    9.30   1
   7   6  -2  113.13    9.25   1
   8   6   2   61.96    6.28   3
   8   6   2   63.91    7.11   1
   8  -6   2   77.41    4.14   1
   8   6   2   62.63    8.86   2
   8   6  -2   65.32    7.38   2
   9   6   2   15.73    5.83   3
   9   6   2   22.96    5.82   2
   9  -6   2   22.68    1.90   1
  10   6  -2    1.70    4.89   1
  10  -6   2    0.31    0.98   1
  10   6  -2   -5.13    5.71   3
  10   6  -2   -2.25    4.65   2
  10   6   2   -5.21    4.80   2
  10   6   2    4.68    5.38   3
  10   6   2    0.59    4.47   1
  11   6   2   21.59    7.48   1
  11   6  -2   32.02    6.49   2
  11   6   2   25.22    5.95   3
  11   6  -2   18.60    6.75   1
   0   7  -2  345.79   21.34   1
   0  -7  -2  347.60   19.68   1
   0  -7   2  353.91   16.70   1
   0   7   2  357.95   23.71   1
   0  -7  -2  354.80   27.67   2
   0   7   2  344.85   23.31   2
   0   7   2  353.30   22.82   3
   0   7  -2  377.56   29.01   2
  -1   7  -2  382.48   30.04   2
  -1  -7   2  407.55   24.10   1
  -1  -7  -2  394.97   19.66   1
   1   7  -2  390.46   18.69   1
   1   7   2  382.50   23.46   3
   1  -7  -2  360.71   16.07   2
  -1   7   2  414.99   20.12   3
   1   7   2  391.14   19.51   2
   1  -7  -2  425.85   20.64   1
  -1   7   2  411.38   21.43   2
   1   7   2  376.57   17.78   1
  -1   7   2  391.62   26.04   1
   1   7  -2  422.03   20.65   2
  -1   7  -2  420.12   20.09   1
   2   7   2   90.80    8.66   2
   2  -7  -2   85.95    3.94   1
  -2   7  -2   82.83    5.80   1
  -2   7   2   91.33    8.14   2
  -2  -7  -2   83.95    5.60   1
  -2  -7   2   70.90    8.17   1
   2   7   2   89.37    7.01   1
  -2   7   2   86.86    3.39   1
   2   7  -2   69.96    7.38   1
  -2   7  -2   81.39    5.47   1
   2   7  -2   86.92    8.28   2
   2   7   2   85.90    7.88   3
  -2   7   2   78.87    4.73   3
  -2   7  -2   82.35    6.33   2
   3   7  -2  784.31   45.77   2
   3   7  -2  777.83   39.08   1
  -3   7  -2  788.14   26.02   1
  -3  -7  -2  776.37   50.93   1
  -3   7  -2  782.87   49.89   2
   3   7   2  757.01   44.59   3
  -3   7   2  801.25   49.87   3
   3   7   2  796.84   39.15   2
  -3   7  -2  778.30   39.40   1
  -3   7   2  772.77   56.10   2
   3   7   2  752.43   43.19   1
  -3  -7   2  790.11   58.61   1
  -4   7  -2  334.06   11.81   3
   4   7  -2  315.63   18.13   2
  -4  -7   2  314.75   37.85   1
  -4  -7  -2  299.27   16.03   1
  -4   7  -2  296.77   15.23   3
  -4   7   2  316.76   20.40   2
  -4   7   2  330.67   13.28   3
   4   7  -2  318.33   18.48   1
  -4   7  -2  286.87   16.97   2
   4   7   2  331.80   13.94   1
   4   7   2  293.81   16.48   3
   4   7   2  356.16   22.19   2
   5   7  -2  218.47   15.93   1
   5   7   2  208.14   12.87   2
   5   7   2  208.32   14.67   3
   5   7  -2  221.71   17.12   2
  -5   7   2  204.44   10.47   2
   5   7   2  239.78   14.13   1
  -6   7   2  866.91   45.20   2
   6   7   2  978.96   46.07   3
   6   7  -2  909.30   59.82   1
   6   7   2  954.05   41.79   2
   6   7  -2  899.28   48.54   2
   6   7   2  863.25   50.82   1
  -7   7   2  152.65    9.04   2
   7   7  -2  179.97   13.15   2
   7   7  -2  196.38   14.97   1
   7   7   2  179.21   17.57   2
   7   7   2  146.82   11.95   3
   7   7   2  189.01   13.31   1
   8   7   2    6.51    3.42   3
   8   7  -2   14.63    4.33   2
   8   7   2    8.88    3.61   1
   8   7  -2   11.55    4.89   1
   8   7   2   11.15    6.25   2
   9   7  -2   37.62    6.57   2
   9   7   2   55.73    8.01   3
   9   7  -2   42.92    7.74   1
   9   7   2   43.04    7.20   2
  10   7   2  193.53   24.76   1
  10   7   2  161.41   17.95   3
  10   7  -2  223.77   13.84   2
  10   7  -2  204.57   16.40   1
  10   7   2  194.66   18.77   2
  10   7  -2  200.00   14.22   3
  11   7  -2   35.28    6.60   1
  11   7   2   40.56    9.61   1
  11   7  -2   49.15    8.52   3
  11   7   2   34.77    9.02   3
  11   7   2   31.05    5.41   2
  11   7  -2   34.35    7.67   2
   0   8  -2  340.39   23.51   1
   0  -8  -2  297.77   13.80   1
   0   8  -2  268.10   16.40   2
   0   8   2  312.75   20.20   2
   0   8   2  331.03   20.34   1
   0   8   2  296.86   30.30   3
   1   8  -2   91.43    5.21   1
  -1  -8   2   98.26    6.93   1
  -1   8   2  115.77    8.67   3
   1  -8  -2  111.87    6.01   1
   1   8   2   92.02    9.43   2
  -1  -8  -2  110.17   12.31   1
  -1   8  -2  101.91    6.63   1
   1   8  -2   95.82    8.70   2
  -1   8   2   93.11    9.07   2
  -1   8  -2  104.84    7.43   2
  -1   8   2  104.06    9.11   1
   1   8   2   96.50    6.21   3
   1   8   2   98.79    6.61   1
   2   8   2  149.11   10.84   2
   2   8  -2  177.94   12.18   1
  -2   8   2  172.01    9.16   3
  -2   8   2  189.68   12.72   2
  -2   8  -2  183.47   11.02   1
  -2   8  -2  169.66    9.06   1
  -2   8   2  183.68    9.90   1
  -2  -8  -2  185.34   11.52   1
   2   8   2  164.98    9.26   1
   2   8  -2  178.58   11.80   2
   2   8   2  173.05   12.47   3
  -2   8  -2  165.29   10.30   2
   2  -8  -2  187.78    9.12   1
  -2  -8   2  203.33   12.50   1
  -3   8  -2  554.08   24.43   1
   3   8   2  560.02   36.68   1
  -3  -8   2  518.54   57.36   1
   3   8  -2  591.11   32.80   1
  -3   8   2  554.88   37.56   3
   3   8   2  527.69   28.97   3
  -3   8  -2  483.55   32.05   2
   3   8  -2  542.83   32.14   2
  -3   8   2  599.50   31.48   2
  -3   8  -2  560.25   21.19   1
  -3  -8  -2  521.40   50.93   1
   3   8   2  610.76   27.93   2
  -4   8   2  464.55   20.33   3
   4   8  -2  455.74   19.94   1
  -4   8  -2  446.98   27.11   3
   4   8   2  466.54   31.07   1
   4   8   2  433.30   21.29   3
   4   8   2  459.02   30.71   2
  -4   8   2  387.37   25.16   2
  -4   8  -2  455.12   23.02   3
   4   8  -2  435.06   26.27   2
  -4   8  -2  446.39   24.92   2
   5   8   2   14.72    4.55   1
   5   8   2   11.70    4.08   3
  -5   8  -2   12.87    3.58   2
   5   8  -2   14.10    4.32   1
  -5   8  -2   12.34    0.64   3
   5   8   2   13.97    5.67   2
  -5   8  -2   12.90    0.63   3
   6   8   2  145.26   10.37   1
  -6   8  -2  138.79   14.42   2
   6   8   2  134.03   12.41   3
   6   8   2  151.70   11.05   2
  -6   8   2  142.11    9.03   2
   6   8  -2  139.30   10.13   2
   6   8  -2  146.60   16.19   1
   7   8   2  268.26   16.48   2
   7   8   2  305.03   15.12   3
  -7   8   2  240.04   22.58   2
  -7   8  -2  307.13   14.19   2
   7   8   2  299.40   22.94   1
   7   8  -2  271.68   18.40   1
   7   8  -2  251.71   19.79   2
   8   8   2   13.48    5.09   3
   8   8  -2   13.56    5.80   1
   8   8   2   14.15    4.27   1
   8   8   2    3.30    6.26   2
  -8   8   2   13.49    3.38   2
   9   8  -2   23.43    5.13   2
   9   8   2   25.78    6.44   1
  -9   8   2   23.76    4.31   2
   9   8   2   26.87    7.44   3
  10   8   2   22.69    5.29   1
  10   8  -2   30.98    7.24   2
  10   8   2   23.56    6.10   3
  10   8  -2   12.51    6.55   1
  10   8   2   21.90    6.83   2
  10   8  -2   22.89    6.63   3
   0   9  -2  431.17   23.57   1
   0   9   2  440.35   26.44   3
   0  -9  -2  471.54   25.68   1
   0   9   2  443.27   39.86   1
   0   9   2  434.04   25.47   2
   0   9  -2  442.09   22.95   2
   1   9  -2   53.78    5.53   1
   1  -9  -2   64.61    6.09   1
   1   9   2   63.95    6.70   2
   1   9   2   64.34    5.39   1
  -1   9  -2   60.12    7.55   2
   1   9  -2   51.18    6.44   2
  -1  -9   2   55.47    5.88   1
  -1   9   2   59.49    4.65   1
  -1   9   2   56.19    4.65   3
  -1   9  -2   61.98    4.32   1
  -1   9   2   53.95    7.39   2
   1   9   2   57.80    5.63   3
  -1  -9  -2   49.69    6.97   1
   2   9   2  641.81   29.72   1
  -2   9  -2  619.68   43.60   1
  -2  -9  -2  614.47   25.54   1
  -2  -9   2  637.96   62.83   1
   2   9   2  544.39   28.55   3
  -2   9   2  591.73   41.64   3
   2   9  -2  561.28   25.99   2
  -2   9   2  592.73   38.30   1
  -2   9  -2  563.51   29.53   2
  -2   9  -2  588.96   31.05   1
   2   9  -2  587.83   40.89   1
   2   9   2  544.66   33.22   2
  -2   9   2  617.55   26.42   2
  -3   9  -2   45.99    6.57   2
   3   9   2   51.05    4.66   1
   3   9   2   61.24    5.59   3
   3   9  -2   61.67    5.96   1
  -3  -9  -2   47.36    5.95   1
   3   9  -2   55.86    8.16   2
  -3   9  -2   56.26    2.44   1
  -3  -9   2   51.07    6.30   1
  -3   9   2   50.37    3.60   3
  -3   9  -2   58.85    3.05   1
  -3   9   2   42.15    4.97   2
  -3   9  -2   62.00    6.32   3
   4   9  -2   21.40    5.01   2
   4   9   2   13.69    4.04   3
  -4   9  -2   14.16    3.44   2
  -4   9  -2   17.50    2.63   3
  -4   9   2   15.32    4.03   2
   4   9   2   13.76    4.61   1
  -4   9  -2   16.50    2.15   3
   4   9   2    5.61    7.24   2
   4   9  -2   21.97    6.13   1
  -4   9   2   12.88    1.52   3
   5   9   2  300.33   17.93   1
   5   9   2  266.13   14.50   2
  -5   9  -2  226.52   16.12   2
   5   9  -2  256.99   17.99   1
   5   9  -2  228.38   18.01   2
   5   9   2  307.56   14.39   3
  -5   9   2  277.99   16.89   2
  -6   9  -2   25.05    5.87   2
   6   9   2   27.52    6.14   2
   6   9  -2   20.31    5.94   1
   6   9   2   22.41    6.04   1
   6   9   2   28.48    7.16   3
   6   9  -2   34.23    7.22   2
  -6   9   2   27.02    3.71   2
   7   9  -2   94.59    8.06   2
  -7   9  -2   90.73   14.54   2
   7   9   2  116.90   11.00   3
   7   9   2   95.06   10.76   2
   7   9  -2   91.13   10.63   1
   7   9   2   87.29   12.13   1
  -7   9   2  108.07    7.90   2
  -8   9   2   16.37    3.42   2
   8   9  -2   26.73    5.41   3
   8   9   2   18.21    5.88   1
   8   9   2   22.52    5.04   3
   8   9  -2   18.59    6.01   2
  -8   9  -2   25.77    6.37   2
  -9   9  -2   14.15    4.07   2
  -9   9   2   17.41    5.29   2
   9   9   2   23.56    7.13   1
   9   9  -2   16.74    7.73   2
   0  10  -2  495.57   27.84   1
   0  10  -2  460.25   23.44   2
   0  10   2  532.50   23.08   2
   0  10   2  527.15   32.73   1
   0  10   2  439.94   31.35   3
   1  10   2   43.59    5.66   1
  -1  10  -2   51.72    6.15   1
  -1  10   2   49.80    6.42   2
  -1  10  -2   39.09    7.56   2
   1  10  -2   41.77    4.85   1
   1  10   2   33.19    6.22   2
   1  10   2   39.76    5.52   3
   1  10  -2   49.07    8.50   2
  -1  10   2   47.77    4.78   3
   2  10   2   18.34    6.42   2
   2  10  -2   20.94    6.91   2
   2  10   2   21.26    4.51   1
   2  10   2   17.80    3.84   3
  -2  10  -2   16.24    3.32   3
  -2  10  -2   22.01    4.73   2
  -3  10  -2   46.88    6.05   2
  -3  10   2   39.75    4.53   3
  -3  10  -2   39.01    3.45   3
   3  10  -2   34.67    7.68   2
   3  10   2   33.11    4.79   1
   3  10   2   51.43    8.94   2
  -3  10   2   47.38    5.72   2
   3  10  -2   39.53    5.68   1
   3  10   2   36.55    5.95   3
   4  10   2  122.83   10.92   2
  -4  10   2  101.12    8.15   2
   4  10   2   86.69    8.57   3
  -4  10  -2  127.39    9.36   2
   4  10   2  113.40    9.94   1
   5  10   2  105.51    9.76   1
   5  10   2   86.82   11.26   3
   5  10   2   90.00    9.09   2
   5  10  -2   98.66   10.14   1
  -5  10   2  110.21    8.21   2
   5  10  -2   93.63   11.05   2
   6  10  -2   50.58    9.69   1
   6  10   2   53.32    7.83   2
  -6  10  -2   48.95    7.03   2
   6  10   2   39.21    8.81   1
   6  10  -2   48.59    8.81   2
  -6  10   2   43.68    4.77   2
   6  10   2   32.26    7.79   3
  -7  10  -2   30.41    4.94   2
   7  10   2   36.87    5.50   1
  -7  10   2   44.04    5.51   2
   7  10  -2   30.31    7.02   3
   7  10   2   34.20    8.57   3
   7  10  -2   23.29    7.08   2
   7  10  -2   37.32    7.20   1
   7  10   2   45.42    6.78   2
   8  10  -2   81.56   11.86   1
   8  10  -2   66.59   12.51   3
  -8  10  -2   63.67   11.63   2
  -8  10   2   78.56    9.36   2
   8  10   2   80.16   11.26   1
   8  10   2   72.45   10.87   2
   8  10  -2   72.81    9.69   2
   8  10   2   76.12   13.49   3
   0  11   2   -3.52    4.06   2
   0  11   2   -0.59    1.95   3
   0  11  -2    1.33    3.15   2
  -1  11  -2  115.56   10.33   2
   1  11  -2   76.53    8.93   2
   1  11   2   99.41    8.09   3
  -1  11   2   85.23    7.50   2
   1  11  -2   90.81    9.57   3
  -1  11   2  114.08    8.29   3
  -1  11  -2   97.35    7.30   3
   1  11   2   97.52   11.09   2
   2  11  -2  179.38   15.47   2
  -2  11  -2  205.78   16.70   3
   2  11   2  203.20   14.89   3
  -2  11   2  200.64   18.19   3
  -2  11  -2  209.04   13.86   2
   2  11   2  180.80   15.02   2
  -2  11   2  195.27   12.09   2
   3  11  -2   83.59    9.09   2
   3  11   2   77.40    7.22   2
   3  11   2   99.66   14.01   1
   3  11  -2   77.44    7.93   1
  -3  11  -2  100.92    9.13   2
  -3  11   2   92.48    8.86   2
   4  11   2    4.99    4.88   3
   4  11   2    2.25    7.42   2
   4  11  -2    2.07    3.80   2
   4  11  -2    5.04    3.73   3
  -4  11  -2   -2.28    4.08   2
   4  11  -2    1.10    2.19   1
   4  11   2   -0.22    3.16   1
   5  11   2   32.77    6.27   3
   5  11   2   46.23    7.95   2
   5  11  -2   40.52    8.92   2
  -5  11   2   44.94    9.36   2
  -5  11  -2   55.63   10.94   2
   5  11  -2   42.31    6.49   3
   5  11   2   40.76    9.41   1
   5  11  -2   43.31    5.96   1
   6  11  -2   85.09    9.92   2
  -6  11   2   85.19    9.37   2
   6  11   2   77.96   10.28   2
   6  11  -2   71.58    8.30   3
   6  11   2   82.88   13.34   3
  -7  11   2  145.32   16.31   2
   7  11  -2  165.07   27.92   1
   7  11  -2  161.83   17.60   3
   7  11   2  152.42   15.60   3
   7  11   2  190.87   18.07   2
   7  11  -2  133.51   14.56   2
  -7  11  -2  157.78   13.81   2
   7  11   2  182.21   29.38   1
   0  12  -2   16.40    4.69   3
   0  12   2   14.19    5.61   2
  -1  12   2  135.78   11.67   2
   1  12  -2  145.85   15.58   2
   1  12   2  151.31   15.99   2
  -1  12   2  158.04   14.90   3
  -1  12  -2  161.90   14.13   2
   1  12   2  158.54   14.03   3
  -1  12  -2  161.97    9.67   3
   1  12  -2  154.03   16.83   3
  -2  12   2   36.47    6.42   2
   2  12   2   24.05    6.05   3
  -2  12  -2   35.87    6.75   2
   2  12   2   32.05    7.49   2
   2  12  -2   33.42    8.86   2
   2  12  -2   25.24    5.36   3
  -3  12   2   95.80   10.02   2
   3  12   2   89.63   11.41   3
   3  12   2   90.30   10.99   2
   3  12  -2  101.95   10.79   2
  -3  12  -2  103.86    9.45   2
   3  12  -2   99.76   10.53   3
   4  12   2   27.37    6.17   2
   4  12  -2   20.92    6.04   3
   4  12   2   30.09    6.32   3
  -4  12   2   26.44    5.45   2
   4  12  -2   37.78    9.13   2
  -4  12  -2   33.67    6.30   2
   5  12   2   15.76    5.76   3
  -5  12  -2    6.60    4.89   2
   5  12  -2   23.56    8.14   2
  -5  12   2   14.95    4.57   2
   0  13  -2  133.79   16.09   3
   0  13   2  145.61   19.31   3
   0  13  -2  180.63   14.83   2
   0  13   2  188.66   13.43   2
  -1  13   2   26.18    7.57   2
   1  13   2   18.16    7.07   2
   1  13   2   11.07    4.73   3
   1  13  -2   18.38    6.88   2
  -1  13  -2   24.62    7.15   2
   2  13   2   13.39    5.02   3
   2  13  -2   22.10    5.54   2
  -2  13  -2   16.81    7.61   2
   2  13   2   17.93    5.02   2
   2  13  -2   20.31    6.58   3
  -2  13   2   27.57    5.18   2
   3  13  -2   -4.05    3.15   3
   3  13  -2   -2.73    4.00   2
   3  13   2    6.66    5.71   3
  -3  13   2   -0.72    4.35   2
   0   0   3    0.40    0.77   3
   0   0  -3    0.45    1.45   3
   0   0  -3   -0.66    1.14   1
   0   0   3    0.92    0.95   1
   1   0   3  403.36   20.11   3
  -1   0  -3  354.74   14.52   1
  -1   0   3  390.78   20.32   1
   1   0   3  399.26   16.04   1
   1   0  -3  395.68   12.19   3
  -1   0   3  414.21   21.02   2
   1   0  -3  426.07   16.84   1
  -1   0  -3  406.60   14.90   3
   2   0   3   94.08    3.93   1
  -2   0  -3   89.15    5.80   1
   2   0  -3   96.02    7.47   1
   2   0  -3   92.08    4.25   2
   2   0   3   88.46    4.60   3
  -2   0  -3   85.76    6.05   3
  -2   0   3   91.41    4.86   2
  -3   0  -3   44.94    3.87   3
  -3   0   3   37.87    4.06   2
   3   0   3   35.62    3.95   1
   3   0   3   44.61    4.29   3
   3   0  -3   46.00    3.89   1
  -3   0  -3   41.61    3.68   2
   3   0  -3   42.05    3.53   2
  -3   0   3   39.07    3.37   1
  -4   0   3 1130.35   37.07   1
  -4   0  -3 1209.66   50.90   1
  -4   0  -3 1180.57   54.34   3
   4   0  -3 1215.87   56.46   1
  -4   0  -3 1106.65   51.31   2
   4   0  -3 1116.53   44.45   2
   4   0   3 1130.66   49.18   1
   4   0   3 1112.80   44.62   3
  -4   0   3 1179.65   70.57   2
   5   0  -3 1359.96   55.08   1
  -5   0  -3 1330.01   70.22   2
  -5   0  -3 1275.19   79.72   1
   5   0  -3 1335.92   51.38   2
  -5   0   3 1352.33   50.68   1
   5   0   3 1376.71   91.66   3
  -5   0   3 1296.00   54.60   2
   5   0   3 1390.29   79.57   1
   6   0   3  219.40   15.19   3
  -6   0   3  220.60   20.04   1
  -6   0  -3  205.51   21.85   2
  -6   0   3  220.19   12.05   2
   6   0   3  189.21    8.60   1
   6   0  -3  219.95   16.36   1
  -6   0  -3  206.95   17.25   1
  -7   0   3    8.07    3.08   2
   7   0   3    3.53    3.05   1
   7   0  -3    0.23    3.05   1
   8   0   3   40.70    4.46   3
   8   0   3   58.92    7.42   1
   8   0  -3   52.03    5.86   1
   9   0   3  341.49   20.17   1
   9   0  -3  325.97   20.68   1
   9   0   3  301.38   24.27   3
  10   0   3    0.70    2.43   3
  10   0  -3    3.44    3.51   3
  10   0  -3    0.88    3.32   1
  10   0   3    2.02    2.93   1
  11   0  -3   65.54    7.28   1
  11   0  -3   69.77    6.79   3
  12   0  -3  176.01   23.54   1
  12   0   3  210.78   16.17   1
  13   0  -3   66.56   10.86   1
  13   0   3   65.56   10.15   1
   0   1   3  152.47    6.54   3
   0   1  -3  161.55    5.85   3
   0  -1   3  147.23    7.78   1
   0  -1  -3  148.67    6.41   3
   0   1   3  152.99    6.40   2
   0   1   3  140.86    6.84   1
   0  -1  -3  152.67    6.40   2
   0  -1  -3  148.00    8.00   1
   0   1  -3  149.28    8.68   1
  -1   1  -3 7009.22  223.57   3
  -1  -1  -3 6868.39  237.04   2
   1  -1  -3 6618.27  320.56   1
  -1  -1   3 7169.44  362.24   2
   1   1  -3 6951.60  246.68   2
   1   1   3 7134.50  219.38   3
  -1  -1  -3 7147.17  298.81   3
   1   1   3 7078.65  253.17   1
   1  -1   3 7200.96  273.20   1
   1   1   3 6929.13  279.88   2
  -1   1   3 6929.91  230.17   3
  -1  -1  -3 6386.20  243.54   1
  -1   1   3 6882.72  269.23   1
  -1   1  -3 6988.97  256.39   1
   1  -1  -3 6902.78  245.66   3
   1  -1   3 6800.76  257.36   3
  -2  -1  -3 4485.27  203.71   3
   2   1   3 4181.89  161.12   1
  -2  -1   3 4498.82  194.34   2
  -2   1   3 4358.48  154.24   2
  -2  -1  -3 4277.37  158.66   2
   2  -1  -3 4333.74  160.56   3
  -2  -1  -3 4444.68  189.69   1
   2   1   3 4492.66  166.77   3
  -2  -1   3 4396.44  165.63   1
   2  -1   3 4542.84  199.21   1
   2  -1   3 4318.63  167.30   3
   2   1  -3 4354.14  196.26   2
   2   1  -3 4209.87  168.51   1
  -2   1  -3 4463.24  145.63   3
   2  -1  -3 4040.18  133.54   1
   2   1   3 4288.19  158.27   2
  -2   1  -3 4081.93  145.80   1
   3   1  -3 1267.26   52.90   1
   3   1   3 1278.38   45.74   2
  -3  -1  -3 1284.61   41.04   2
   3   1  -3 1277.86   42.85   2
  -3   1  -3 1346.73   80.01   1
  -3   1  -3 1319.68   69.07   3
   3  -1   3 1266.84   45.58   3
  -3  -1   3 1307.92   81.88   2
   3   1   3 1258.30   57.90   1
  -3   1   3 1324.18   44.82   2
  -3  -1  -3 1312.80   66.78   3
   3  -1   3 1242.46   39.86   1
   3  -1  -3 1308.26   41.64   3
  -3  -1   3 1361.12   57.12   1
   3   1   3 1345.35   62.37   3
  -3  -1  -3 1278.46   59.69   1
   3  -1  -3 1261.86   54.52   1
   4  -1   3 2533.63   92.61   3
   4  -1  -3 2542.49  103.84   1
   4   1   3 2578.37  168.92   3
  -4  -1   3 2542.05  109.14   1
  -4  -1   3 2523.20  139.41   2
  -4   1   3 2597.85  128.56   1
   4   1  -3 2392.79   99.46   1
  -4   1  -3 2530.67  132.62   1
  -4   1   3 2608.46  107.59   2
  -4  -1  -3 2542.15  169.56   3
  -4  -1  -3 2470.83  102.56   2
   4   1   3 2588.34  121.57   1
   4  -1   3 2533.86  100.23   1
  -4  -1  -3 2519.89  120.85   1
  -4   1  -3 2494.97  142.08   3
   4   1  -3 2484.57  102.41   2
   5  -1   3   58.93    3.86   1
   5   1   3   58.69    5.83   3
  -5  -1   3   60.48    4.88   1
   5  -1   3   46.78    3.12   3
   5   1   3   66.09    4.50   1
   5  -1  -3   60.88    4.31   1
  -5   1   3   60.90    4.76   2
   5   1  -3   57.60    5.32   1
  -5   1  -3   44.69    3.99   3
  -5  -1  -3   62.23    6.84   2
   5   1  -3   55.38    4.42   2
  -5  -1   3   54.76    4.52   2
  -5   1   3   54.58    3.99   1
   6   1   3  235.66   13.05   3
   6  -1   3  231.10   14.74   1
  -6   1  -3  239.20   15.34   1
   6  -1   3  207.83   16.02   3
   6  -1  -3  216.06   11.14   1
  -6   1  -3  237.78   12.65   2
  -6   1   3  259.97   12.41   2
   6   1  -3  231.85   10.40   2
   6   1  -3  265.74   14.40   1
  -6  -1   3  215.86   17.99   2
  -6   1   3  229.98    9.94   1
   6   1   3  228.48   10.90   1
  -6  -1  -3  224.38   20.16   2
   7   1  -3    2.55    2.77   1
   7  -1  -3    6.78    2.21   1
   7   1  -3    5.64    2.62   2
   7   1   3    8.72    3.51   1
   7  -1   3    4.88    2.24   1
   7   1   3    4.69    2.66   3
  -7   1   3    7.51    2.95   2
  -7  -1   3    9.52    3.04   2
   8  -1  -3  489.89   26.54   1
   8  -1   3  459.13   33.67   3
   8   1   3  413.00   32.70   1
   8  -1   3  454.01   28.37   1
   8   1   3  473.36   29.35   3
   8   1  -3  479.47   25.62   1
   9  -1  -3  142.75    8.60   1
   9   1   3  132.56   11.54   1
   9  -1   3  143.04   11.99   3
   9  -1   3  155.31   12.16   1
   9   1  -3  143.51   11.40   1
   9   1   3  135.17   14.42   3
  10  -1   3   20.39    3.91   1
  10   1   3   17.33    4.17   3
  10  -1  -3   19.30    4.45   1
  10   1  -3   17.83    3.91   1
  11  -1  -3   18.78    4.62   3
  11   1   3   15.67    4.19   3
  11   1   3   16.35    3.87   1
  11  -1   3   15.88    4.42   1
  11  -1   3   17.79    4.77   3
  11   1  -3   14.69    4.24   3
  12   1   3   99.59   13.35   3
  12   1   3   89.91    9.17   1
  12   1  -3   94.84   14.46   3
  12   1  -3   82.34    9.32   1
  12  -1  -3  106.04   10.69   1
  12  -1   3   94.62    7.23   1
  13  -1   3   34.22    7.39   1
  13  -1  -3   36.75    6.96   1
  13   1   3   51.19    8.35   1
  13   1  -3   36.90    7.18   1
   0   2   3   22.88    2.62   3
   0  -2  -3   18.83    1.57   1
   0   2   3   24.84    2.63   2
   0   2  -3   15.25    2.29   1
   0   2  -3   17.30    2.48   2
   0   2   3   21.38    2.07   1
   0  -2  -3   16.21    1.91   3
   0  -2  -3   21.49    2.24   2
  -1   2  -3 4483.63  190.70   1
  -1  -2  -3 4602.84  246.09   2
  -1   2   3 4622.20  208.23   2
   1  -2  -3 4672.48  282.44   2
   1   2  -3 4556.37  190.53   2
  -1  -2   3 4520.10  302.96   2
   1   2   3 4641.18  198.36   3
   1  -2  -3 4640.98  260.45   3
  -1   2   3 4512.37  177.56   1
   1   2   3 4536.95  184.65   2
   1   2   3 4693.77  194.71   1
   1  -2  -3 4389.84  210.55   1
  -1   2   3 4421.90  186.19   3
  -1  -2  -3 4507.34  248.66   1
  -1  -2  -3 4464.12  210.77   3
  -1   2  -3 4536.44  171.22   3
   1   2  -3 4368.42  184.38   1
   1  -2   3 4712.42  186.69   1
  -2  -2   3 1419.04   62.17   1
   2   2   3 1473.66   60.23   3
   2  -2  -3 1450.85   66.48   1
  -2   2  -3 1443.79   53.10   3
  -2  -2   3 1467.58   75.07   2
  -2  -2  -3 1461.27   58.91   2
   2   2  -3 1456.36   57.84   1
   2   2   3 1469.06   58.47   2
   2  -2   3 1393.12   53.26   3
  -2  -2  -3 1399.75   58.69   1
   2   2   3 1414.02   61.05   1
   2  -2  -3 1373.70   54.28   3
   2  -2   3 1400.64   65.58   1
  -2  -2  -3 1489.24   91.65   3
  -2   2  -3 1455.47   62.32   1
   2   2  -3 1471.38   61.50   2
  -2   2   3 1446.16   53.64   3
  -3  -2   3  364.05   13.43   1
  -3  -2  -3  391.63   18.51   1
   3  -2   3  398.62   16.90   1
  -3  -2  -3  396.93   17.04   2
   3   2  -3  411.04   20.25   2
  -3  -2   3  381.21   14.91   2
   3   2  -3  400.58   15.97   1
   3  -2  -3  371.17   14.65   3
  -3   2  -3  383.56   20.67   1
   3  -2   3  382.91   14.11   3
   3  -2  -3  418.50   17.89   1
   3   2   3  405.53   16.81   3
  -3   2  -3  404.79   14.53   3
   3   2   3  418.63   16.95   1
   3   2   3  395.57   16.50   2
  -3  -2  -3  391.43   21.70   3
   3  -2  -3  365.16   16.05   1
   4  -2  -3 1284.50   51.85   1
   4  -2  -3 1255.98   45.51   3
   4   2   3 1293.72   61.38   1
   4   2   3 1247.42   76.02   3
  -4  -2  -3 1264.25   63.19   2
   4   2  -3 1314.17   50.82   2
   4  -2   3 1266.43   50.15   3
   4  -2   3 1232.94   50.82   1
   4   2  -3 1225.22   49.74   1
   4   2   3 1279.28   61.39   2
  -4  -2   3 1251.54   59.13   2
  -4  -2   3 1302.66   88.57   1
  -4  -2  -3 1308.33   57.87   1
  -4   2  -3 1261.95   70.82   1
  -4   2  -3 1336.71   71.57   3
   5   2   3  323.52   17.23   2
  -5  -2  -3  318.26   16.70   2
   5   2   3  314.82   15.89   1
   5   2  -3  346.31   14.34   2
  -5   2   3  318.28   15.10   1
   5  -2  -3  319.66   10.48   3
   5  -2   3  331.61   15.96   3
   5   2   3  292.77   16.99   3
  -5   2  -3  326.70   17.76   3
  -5   2  -3  309.66   13.11   1
   5  -2   3  322.60   13.98   1
   5   2  -3  349.82   15.23   1
   5  -2  -3  314.88   16.76   1
  -5  -2   3  330.69   20.78   2
  -5  -2  -3  308.85   23.42   1
  -5   2   3  329.51   12.47   2
  -5  -2   3  315.48   19.23   1
   6   2   3    8.90    2.79   3
   6   2   3   14.93    4.22   2
   6   2  -3    8.34    3.70   2
  -6   2   3   11.27    2.21   2
   6  -2   3   10.32    2.17   1
  -6  -2   3   10.91    2.59   2
   6   2   3    6.32    3.04   1
   6   2  -3   15.55    4.22   1
   7   2  -3   86.29    6.10   2
   7  -2   3   75.18    5.16   3
   7   2   3   75.92    6.11   1
  -7   2   3   76.70    8.64   2
   7   2  -3   78.93    8.04   1
   7  -2  -3   86.36    6.01   1
   7  -2   3   74.95    5.55   1
   8   2  -3    0.15    3.00   2
   8  -2   3   -1.05    2.21   1
   8   2   3    7.59    5.14   1
   8  -2   3    2.30    1.58   3
   8  -2  -3    1.94    1.91   1
   8   2   3    0.93    2.79   3
   9   2  -3  285.77   16.90   2
   9  -2  -3  267.94   18.32   3
   9  -2  -3  309.83   14.05   1
   9  -2   3  307.59   17.40   1
   9  -2   3  303.58   13.19   3
   9   2   3  282.78   13.23   3
   9   2  -3  315.86   18.22   1
   9   2   3  262.80   19.77   1
  10  -2   3   43.07    6.49   1
  10  -2  -3   51.25    3.97   3
  10   2  -3   51.73    6.37   1
  10  -2  -3   54.14    6.81   1
  10   2   3   47.69    6.01   3
  10  -2   3   50.39    4.43   3
  10   2   3   47.83    6.42   1
  11   2  -3   14.08    4.18   3
  11  -2  -3   21.25    4.29   1
  11   2   3   19.41    4.23   3
  11   2  -3   17.70    4.20   1
  11  -2   3   18.55    4.34   1
  12   2  -3   91.88   10.04   1
  12  -2  -3  113.89   10.24   1
  12  -2   3  127.43   15.77   1
  12   2   3  103.62   14.92   1
  12   2   3   97.26    8.86   3
   0   3  -3 2367.04  122.90   2
   0   3  -3 2339.05   90.24   1
   0   3   3 2438.71  111.21   3
   0  -3  -3 2368.74  137.16   2
   0  -3  -3 2397.76  126.30   3
   0  -3  -3 2348.88  113.91   1
   0   3   3 2368.87   98.97   1
   0   3   3 2412.74  115.23   2
  -1   3   3  760.23   35.35   1
  -1  -3  -3  764.12   31.89   1
   1  -3  -3  741.07   34.15   3
  -1  -3  -3  751.57   44.63   3
  -1  -3   3  738.32   32.85   1
   1   3  -3  770.12   29.54   1
   1  -3  -3  731.90   34.04   1
   1   3   3  719.50   36.28   2
   1   3  -3  761.29   29.81   2
   1   3   3  758.46   32.66   3
  -1  -3  -3  761.89   47.29   2
  -1   3   3  792.44   36.30   3
   1   3   3  761.41   32.15   1
  -1   3  -3  745.60   42.21   1
  -1  -3   3  748.69   54.14   2
   1  -3  -3  739.25   45.34   2
  -1   3   3  734.11   35.99   2
   2  -3   3  534.68   22.98   1
  -2   3   3  592.87   25.61   3
  -2   3   3  588.24   32.51   2
  -2   3  -3  554.87   22.09   1
   2   3  -3  549.69   21.29   1
   2   3   3  559.13   26.80   3
  -2   3  -3  573.30   22.66   3
  -2  -3  -3  574.98   27.77   3
   2   3   3  547.67   21.60   2
  -2  -3   3  582.86   26.96   2
  -2  -3  -3  519.45   30.59   2
   2   3  -3  550.91   23.65   2
  -2  -3  -3  566.19   25.78   1
  -2   3   3  552.52   21.02   1
   2  -3  -3  585.69   31.91   3
  -2  -3   3  557.06   28.55   1
   2   3   3  515.70   22.62   1
  -3   3   3   81.26    3.58   3
  -3  -3  -3   80.84    6.68   2
   3   3  -3   86.95    5.61   1
  -3  -3   3   81.90    7.59   1
  -3   3  -3   71.84    5.36   1
  -3  -3  -3   77.26    5.17   1
  -3  -3   3   67.57    7.55   2
   3   3   3   76.51    4.53   1
   3  -3   3   76.63    3.99   1
  -3   3  -3   79.63    5.04   3
   3  -3  -3   84.73    4.20   1
   3  -3  -3   76.53    5.14   3
   3   3   3   81.07    6.46   2
   3   3  -3   95.77    6.78   2
   4  -3  -3  332.85   13.62   3
   4   3  -3  334.98   21.41   2
  -4   3  -3  326.42   18.98   1
  -4  -3   3  330.79   16.75   1
   4   3   3  320.48   14.84   2
   4  -3   3  329.04   13.52   3
   4  -3  -3  330.74   14.22   1
   4   3   3  324.52   19.73   3
  -4   3  -3  344.80   19.04   3
   4  -3   3  345.01   14.55   1
   4   3  -3  353.47   13.70   1
   4   3   3  344.71   17.50   1
  -4  -3   3  316.34   14.55   2
  -4  -3  -3  370.81   17.36   1
  -4  -3  -3  361.13   17.87   2
   5   3  -3 1450.81   82.11   1
   5   3   3 1439.53   54.79   2
  -5  -3   3 1287.64   87.00   2
   5   3  -3 1342.93   60.02   2
   5   3   3 1437.54   80.35   3
  -5  -3  -3 1424.97  110.20   2
  -5  -3   3 1373.00  117.59   1
   5  -3   3 1432.46   64.30   1
  -5   3  -3 1381.96   56.21   3
   5  -3   3 1366.74   55.92   3
  -5   3  -3 1383.96  108.39   1
  -5  -3  -3 1362.17  113.24   1
   5  -3  -3 1385.60   67.94   1
   5   3   3 1301.24   63.55   1
   5  -3  -3 1376.63   43.81   3
   6  -3   3  408.15   23.26   1
  -6   3  -3  357.81   23.10   1
   6  -3  -3  362.71   14.34   3
   6   3   3  337.57   14.77   2
   6   3  -3  339.60   16.79   1
  -6  -3   3  334.39   31.19   2
   6   3   3  421.50   27.68   1
   6  -3   3  347.15   16.07   3
   6   3  -3  345.32   15.26   2
   6   3   3  382.24   35.27   3
  -6   3   3  369.24   34.74   2
   6  -3  -3  355.26   19.86   1
  -7   3   3   82.04    6.16   2
   7  -3  -3   72.69    5.85   1
   7  -3   3   65.11    4.86   1
   7  -3  -3   72.68    3.05   3
   7   3   3   55.25    7.04   2
  -7   3   3   60.48    6.97   1
   7   3  -3   61.81    6.60   1
   7  -3   3   78.80    3.66   3
   7   3   3   71.88    6.05   1
   7   3  -3   61.72    6.38   2
   8  -3  -3   22.27    2.28   3
   8  -3  -3   17.00    2.89   1
   8   3   3   12.03    4.69   1
   8   3   3   13.89    3.59   2
   8  -3  -3   18.80    1.88   3
   8   3  -3   14.46    4.03   1
   8   3  -3   15.82    3.99   2
   9   3   3   74.65   10.84   1
   9  -3  -3   70.84    5.66   3
   9  -3   3   63.78    6.02   3
   9   3  -3   74.12    9.64   1
   9  -3   3   68.88    8.11   1
  10  -3   3  199.24   10.74   1
  10   3   3  216.68   16.02   1
  10   3  -3  244.94   24.27   1
  10  -3  -3  204.45   15.89   1
  10   3  -3  231.16   11.79   2
  10   3   3  205.48   15.90   3
  11   3   3  120.86    9.53   3
  11  -3  -3  106.74    9.30   1
  11   3   3  116.68   12.32   1
  11  -3   3  144.97   14.24   1
  11   3  -3  124.29   10.97   1
  12  -3  -3   89.30    9.53   1
  12   3  -3   88.20   12.16   3
  12   3   3  108.39    9.88   1
  12  -3   3  116.13    9.53   1
  12   3  -3  100.62   12.08   1
  12   3   3   98.21   10.52   3
   0   4  -3   12.50    2.42   2
   0   4   3   10.31    1.66   1
   0  -4   3   11.27    2.32   2
   0   4   3    5.69    2.99   2
   0   4  -3    8.81    1.59   1
   0  -4  -3    8.86    2.43   2
   0  -4  -3    6.28    2.15   3
   1  -4  -3 1160.09   51.65   1
  -1  -4   3 1131.31   56.70   1
  -1   4  -3 1159.52   68.68   2
   1   4   3 1138.11   47.34   3
  -1   4   3 1182.13   53.94   1
  -1   4   3 1192.56   70.61   2
   1   4   3 1132.86   54.37   2
  -1   4   3 1192.31   54.28   3
   1   4  -3 1120.25   70.62   2
  -1   4  -3 1167.55   55.43   1
  -1  -4   3 1124.67   67.64   2
   1   4  -3 1142.22   46.57   1
  -1  -4  -3 1116.60   51.21   1
   1  -4  -3 1197.33   71.07   3
  -1  -4  -3 1101.84   51.51   2
   1   4   3 1137.01   52.65   1
  -1   4  -3 1171.99   59.31   1
   1  -4  -3 1103.33   73.33   2
  -2   4   3  507.82   28.27   2
  -2   4  -3  447.24   26.11   1
   2   4  -3  517.30   24.37   2
  -2   4   3  468.84   20.81   1
  -2   4   3  497.03   18.13   3
   2   4   3  495.46   22.49   1
   2   4  -3  436.94   19.45   1
  -2  -4  -3  475.03   21.64   2
  -2  -4   3  451.45   22.35   1
   2  -4  -3  462.43   28.10   3
   2   4   3  505.83   28.30   2
  -2   4  -3  445.85   19.64   3
   2   4   3  488.84   26.72   3
  -2  -4   3  472.26   18.37   2
  -2  -4  -3  456.92   22.71   1
  -3  -4  -3 2135.77  101.77   1
   3   4   3 2145.50   94.65   1
  -3   4   3 2199.30   62.29   3
  -3   4   3 2263.88  145.10   2
   3   4  -3 2258.02  120.53   2
  -3  -4   3 2231.46  127.23   1
   3  -4  -3 2139.51   79.27   1
  -3   4  -3 2200.85   99.63   3
   3  -4   3 2180.90   78.57   1
  -3   4  -3 2171.37  109.98   1
   3   4   3 2211.70   97.99   3
   3   4   3 2167.46   85.28   2
  -3  -4  -3 2160.78  129.24   2
   3  -4  -3 2161.14  120.11   3
   3   4  -3 2283.74  116.42   1
  -3  -4   3 2092.31  107.96   2
  -4  -4   3  247.55   19.26   2
  -4   4  -3  254.60   10.76   1
   4  -4  -3  232.37   11.34   3
  -4  -4  -3  234.06   15.24   1
   4  -4  -3  258.58   10.89   1
   4   4   3  261.01   17.48   1
   4  -4   3  240.56   10.17   1
   4   4  -3  234.39   13.20   1
  -4   4  -3  270.71   10.77   3
   4   4   3  223.61    9.06   2
  -4  -4   3  251.16   13.49   1
   4   4  -3  274.59   15.14   2
   4   4   3  251.70   14.25   3
  -4  -4  -3  242.51   15.24   2
   5   4  -3  803.01   37.18   2
  -5   4  -3  845.10   43.94   1
  -5   4  -3  785.56   38.26   3
   5   4   3  733.44   32.45   1
   5  -4  -3  770.99   31.97   3
   5  -4  -3  810.95   33.50   1
   5   4   3  804.27   36.06   2
   5   4   3  739.18   44.02   3
   5  -4   3  788.27   28.72   1
  -5  -4   3  701.18   34.44   2
   5   4  -3  779.19   36.49   1
  -5  -4  -3  741.46   54.61   1
   6  -4   3  214.42   10.43   1
   6   4  -3  225.72   11.82   1
   6  -4  -3  221.65   10.24   1
   6   4   3  218.98   13.81   2
   6   4  -3  198.85   11.91   2
   6   4   3  236.42   13.79   3
  -6   4  -3  195.36    8.73   1
   6   4   3  222.62   13.96   1
   7   4   3  162.66   11.23   1
   7  -4   3  150.52    8.48   1
   7   4   3  156.39   10.70   2
   7   4  -3  177.90   13.14   1
   7   4  -3  138.62    9.76   2
   7   4   3  133.82   11.16   3
   7  -4  -3  162.04    7.80   1
   8  -4  -3   58.27    3.83   1
   8   4   3   64.58    6.43   2
   8   4   3   55.36    6.56   1
   8   4  -3   54.35    7.66   2
   8   4   3   70.80   10.42   3
   8  -4   3   51.23    3.73   1
   8   4  -3   56.42    6.56   1
   9   4   3  152.68   12.97   1
   9  -4   3  133.99   10.19   1
   9   4   3  160.49   11.81   3
   9  -4  -3  134.99   12.87   1
   9   4  -3  141.15   11.87   2
   9   4  -3  138.83   12.74   1
  10   4  -3   17.60    5.30   2
  10  -4  -3   17.36    3.24   1
  10   4   3   11.95    5.41   1
  10   4   3   14.24    5.18   3
  11   4  -3  255.31   18.70   2
  11   4   3  180.96   20.56   1
  11   4  -3  224.82   14.23   1
  11  -4  -3  232.07   22.82   1
  11  -4   3  208.93   13.70   1
  11   4   3  241.20   23.21   3
  11   4  -3  177.63   20.90   3
  12   4  -3   40.21    8.28   1
  12  -4  -3   31.19    4.06   1
  12   4   3   28.81    7.20   1
  12  -4   3   36.04    4.22   1
  12   4  -3   32.62    6.05   3
  12   4   3   42.13    8.09   3
   0  -5  -3  159.96   11.68   1
   0   5   3  158.19    9.02   3
   0   5  -3  158.49    8.33   1
   0   5  -3  156.07    8.91   2
   0  -5  -3  152.03    8.31   2
   0   5   3  179.08   10.25   2
   0   5   3  163.63    7.01   1
   0  -5   3  135.26    8.09   2
  -1   5  -3    5.49    2.37   1
   1   5   3    6.60    2.07   1
  -1  -5  -3    2.19    1.83   1
  -1   5  -3    6.04    1.78   1
   1   5  -3    6.12    2.47   1
   1  -5  -3    4.31    1.18   1
  -1   5   3    3.64    1.91   2
  -1  -5  -3    8.76    2.60   2
  -1  -5   3    4.85    1.89   2
   1   5  -3    4.46    2.73   2
   1   5   3    4.78    2.39   3
  -1   5   3    2.25    1.74   3
  -1   5   3    5.25    1.08   1
  -2   5  -3  251.68   11.93   1
  -2  -5   3  244.13   14.55   1
   2   5   3  250.06   16.62   3
  -2  -5   3  231.19   14.95   2
   2   5   3  226.62   12.92   2
  -2   5  -3  240.11   14.53   2
   2   5  -3  244.09   12.20   2
  -2   5  -3  264.14   13.03   1
  -2  -5  -3  223.73   14.32   2
  -2   5   3  247.95   13.43   2
  -2   5   3  254.39    8.79   1
   2   5   3  247.43   13.14   1
   2   5  -3  244.99   11.66   1
  -2   5   3  263.07   12.64   3
  -2  -5  -3  250.66   12.45   1
   3   5   3 1842.97  111.91   1
  -3  -5  -3 1640.60   89.95   1
  -3   5  -3 1740.85   64.03   3
  -3   5   3 1747.11   68.75   3
   3  -5  -3 1689.92   56.86   1
  -3  -5   3 1661.05   73.33   1
  -3  -5  -3 1669.39   71.91   2
   3   5   3 1721.49   74.23   2
   3   5  -3 1613.89   84.72   1
  -3   5   3 1803.47  114.18   2
  -3   5  -3 1700.75   62.42   1
  -3  -5   3 1629.11   91.78   2
   3   5  -3 1751.43   99.85   2
   3  -5  -3 1667.54   59.42   1
   3   5   3 1815.58   88.37   3
  -4  -5   3    1.30    1.95   1
   4   5  -3    1.20    3.68   2
  -4   5   3    0.79    0.76   3
  -4  -5  -3    1.09    1.72   1
   4  -5   3    0.47    0.94   1
   4   5   3   -1.83    5.27   2
   4   5   3   -1.32    2.24   3
  -4   5  -3    1.14    0.91   1
   4   5   3    2.24    3.48   1
  -4   5  -3    1.18    0.70   3
  -4   5   3   -1.04    1.61   2
   4   5  -3   -0.96    2.88   1
   5   5  -3  171.68   12.66   1
   5  -5   3  146.89    8.31   1
   5   5  -3  155.08    8.82   2
   5   5   3  154.25   12.07   1
  -5   5  -3  142.86    7.68   1
   5   5   3  142.73   10.98   3
   5   5   3  142.56    7.10   2
  -5   5  -3  147.85    6.40   3
   6  -5   3   80.08    4.13   1
   6   5   3   75.26   10.73   2
   6  -5  -3   71.56    3.43   1
   6   5   3   80.67    6.70   1
   6   5   3   78.49    8.57   3
   6   5  -3   81.26    7.99   1
  -6   5  -3   72.62    6.03   1
   6  -5  -3   73.25    3.06   1
  -7   5  -3  826.86   51.33   1
   7   5  -3  753.61   32.31   1
   7  -5  -3  814.41   31.52   1
   7   5   3  768.83   40.68   1
   7  -5   3  820.45   31.06   1
   7   5   3  824.62   42.97   2
   7   5  -3  736.39   41.68   2
   7  -5  -3  812.19   30.87   1
   7   5   3  885.42   43.87   3
   8   5  -3  336.42   23.24   2
   8   5   3  328.52   16.49   2
   8   5   3  326.62   21.66   3
   8  -5   3  309.75   16.12   1
   8   5   3  336.89   24.70   1
   8   5  -3  349.39   19.26   1
   8  -5  -3  321.47   15.18   1
   9   5  -3   60.62    7.94   1
   9   5   3   67.89    8.91   1
   9   5   3   71.95    9.69   2
   9  -5   3   76.55    6.42   1
   9   5  -3   89.80   10.76   2
   9  -5  -3   69.66    4.38   1
  10   5  -3   37.01    5.08   2
  10  -5  -3   42.86    5.14   1
  10   5   3   39.64    6.52   3
  10  -5   3   41.06    3.96   1
  10   5   3   47.22    8.85   2
  10   5   3   47.86    8.15   1
  11  -5  -3  132.27   10.41   1
  11   5  -3  144.39   16.17   1
  11   5   3  137.35   11.59   3
  11   5  -3  116.32   11.71   2
  11   5   3  153.35   17.35   1
  11   5  -3  144.70   12.89   3
  11  -5   3  162.62   20.95   1
  12  -5   3    9.64    2.85   1
  12   5   3   16.85    6.20   1
  12   5   3   15.46    4.72   3
  12   5  -3    6.70    4.18   1
  12   5  -3   14.44    4.18   2
   0  -6  -3 1416.25   63.80   2
   0  -6  -3 1432.70   86.95   1
   0   6   3 1458.28   96.68   2
   0   6  -3 1316.79   63.25   1
   0   6   3 1379.61   77.30   1
   0  -6   3 1382.58   90.63   2
   0   6   3 1492.10  108.66   3
   0   6  -3 1412.77   69.21   2
  -1   6   3  100.11    6.37   3
  -1   6   3  103.91    5.06   1
   1   6  -3   98.49    6.56   2
  -1   6   3   89.16    7.11   2
  -1   6  -3   95.52    6.11   1
   1  -6  -3   94.12    7.66   2
   1  -6  -3  107.26    5.75   1
  -1   6  -3  106.08    5.62   1
  -1  -6   3   89.74    8.09   2
  -1  -6  -3   94.23    7.28   2
   1   6  -3  105.38    5.27   1
   1   6   3  118.45    9.31   2
   1   6   3   89.63    7.40   3
   1   6   3   99.04    6.71   1
  -1   6  -3  106.90   11.31   2
  -1  -6   3   92.55    7.67   1
  -2   6   3   83.28    3.27   1
  -2   6  -3   76.51    6.64   1
  -2  -6  -3   86.63    7.33   1
  -2   6   3   86.82    6.19   2
  -2   6   3   80.24    4.83   3
   2   6  -3   63.86    5.99   1
  -2   6  -3   84.29    6.54   2
  -2  -6  -3   67.96    5.94   2
  -2   6  -3   85.38    5.10   1
   2   6   3   80.07    6.62   3
   2   6   3   66.86    6.96   2
   2   6  -3   83.27    7.40   2
  -2  -6   3   77.19    7.39   1
  -3  -6   3   50.22    6.11   1
   3   6  -3   56.60    7.15   2
   3   6   3   73.87   12.38   3
   3   6   3   43.03    9.09   1
  -3   6  -3   52.27    5.79   1
   3   6  -3   52.67    9.81   1
  -3   6  -3   47.23    3.73   1
  -3   6   3   57.74    6.75   2
  -3   6  -3   55.87    5.27   3
   3   6   3   41.11    5.68   2
  -3   6  -3   53.70    9.43   2
  -3   6   3   54.69    5.98   3
  -3  -6  -3   47.10    5.22   1
  -4  -6  -3   40.94    3.98   1
  -4   6  -3   43.11    2.48   1
   4   6   3   48.12    7.01   3
  -4   6   3   44.31    2.96   3
  -4   6  -3   38.43    2.36   1
  -4   6  -3   38.63    2.84   3
   4   6   3   44.40    5.90   2
  -4   6   3   48.26    3.41   2
  -5   6  -3   51.07    2.68   1
   5   6   3   53.04    7.62   3
   5   6   3   51.97    5.85   1
   5   6  -3   63.11    8.98   2
  -5   6   3   58.90    5.21   2
   5   6  -3   56.86    7.64   1
  -5   6  -3   50.23    2.91   3
   6  -6   3  156.84    7.74   1
  -6   6  -3  152.89    7.30   1
   6   6   3  166.01   11.30   1
   6   6   3  159.74   12.86   3
   6   6   3  171.36   12.21   2
   6   6  -3  150.77   12.58   1
   6   6  -3  126.45    8.90   2
   7   6  -3  775.61   48.56   2
   7   6   3  817.90   47.35   1
   7   6   3  787.44   49.09   3
   7   6   3  765.89   46.11   2
   7   6  -3  814.04   53.71   1
  -7   6  -3  819.23   54.85   1
   7  -6   3  818.87   38.91   1
   8   6   3   83.78    8.67   1
   8   6  -3   91.94    8.93   1
   8   6   3   93.11    9.09   3
   8  -6   3   97.11    6.56   1
   8   6  -3  100.74    9.35   2
   8   6   3   81.22   10.73   2
   9  -6   3  110.92    6.71   1
   9   6   3   99.37   10.57   2
   9   6  -3  111.65   11.54   2
   9   6   3  106.85   11.45   1
   9   6  -3  110.96   10.47   1
  10   6   3    5.38    4.90   2
  10   6   3    9.94    3.88   1
  10   6  -3    9.44    5.27   1
  10   6   3   11.16    4.00   3
  10  -6   3    9.87    1.85   1
  10   6  -3    4.22    4.43   2
  11   6  -3   75.55    9.01   3
  11   6   3   61.65    9.16   1
  11   6   3   57.05   12.02   3
  11   6   3   70.47    8.39   2
  11   6  -3   68.35   11.22   2
  11   6  -3   79.14    9.36   1
   0   7   3   -1.74    2.16   2
   0   7   3   -0.61    1.48   1
   0   7  -3    1.79    2.40   1
   0   7  -3    1.45    2.00   2
   0  -7  -3   -0.22    1.28   2
   0  -7  -3    1.11    1.93   1
  -1  -7   3  151.57   13.49   1
   1   7   3  150.14    8.69   2
   1   7   3  145.22    9.23   1
   1   7   3  137.11   10.67   3
  -1   7  -3  154.59    8.54   1
   1  -7  -3  168.90    7.66   2
   1   7  -3  158.68   10.71   1
  -1   7   3  155.58    7.01   1
  -1   7   3  164.17   12.09   2
  -1   7   3  166.92    8.63   3
  -1   7  -3  158.10   11.36   1
   1  -7  -3  145.16    6.75   1
   1   7  -3  148.02   10.12   2
  -1  -7  -3  160.55    6.70   1
  -1   7  -3  146.18   14.21   2
  -2   7   3   44.49    3.35   3
  -2  -7  -3   56.17    5.07   1
  -2  -7   3   47.16    7.50   1
   2   7  -3   61.41    6.37   1
   2   7   3   44.89    7.16   3
  -2   7  -3   46.66    6.12   2
  -2   7   3   56.75    4.15   1
  -2   7   3   46.04    5.66   2
   2   7   3   61.27    8.51   2
   2   7   3   43.51    5.39   1
  -2   7  -3   50.62    3.47   1
   2   7  -3   55.10    6.71   2
  -3  -7   3  404.33   29.71   1
   3   7   3  425.40   24.06   3
  -3   7   3  403.81   24.89   3
  -3   7  -3  401.71   17.80   1
  -3   7  -3  429.03   24.25   2
  -3   7   3  386.81   21.07   2
  -3   7  -3  441.41   28.47   1
   3   7   3  427.81   27.02   2
   3   7   3  440.39   31.08   1
   3   7  -3  396.46   25.07   1
   3   7  -3  358.43   24.31   2
  -3  -7  -3  409.68   31.22   1
   4   7  -3   66.50    8.15   2
   4   7   3   79.50    7.21   3
  -4   7  -3   68.52    3.43   1
  -4  -7  -3   57.04    6.09   1
   4   7   3   81.02    8.69   2
  -4   7   3   52.79    6.58   2
  -4   7  -3   73.42    4.32   3
  -4   7  -3   64.20    7.63   2
  -4   7   3   63.16    2.68   3
   4   7  -3   75.58    5.60   1
  -4   7  -3   69.23    3.43   1
  -5   7  -3   27.64    0.91   1
  -5   7  -3   26.65    0.95   1
   5   7   3   25.90    4.99   1
   5   7   3   28.03    5.84   2
  -6   7   3   77.70    5.87   2
   6   7   3   87.43    9.40   1
   6   7   3   93.82    8.35   3
   6   7  -3   74.64    9.65   1
   6   7  -3   94.78   14.19   2
   7   7  -3   10.69    4.83   2
   7   7   3   17.31    4.41   1
   7   7   3   15.89    4.10   2
   7   7   3   14.65    4.72   3
  -7   7   3   16.74    3.18   2
  -8   7   3    5.38    3.05   2
   8   7  -3    5.38    5.80   2
   8   7   3    2.95    4.80   3
   8   7   3    3.51    4.41   1
   8   7  -3    8.22    5.02   1
   9   7   3   82.98   11.57   1
   9   7  -3  101.11    9.60   2
   9   7   3  102.13   12.06   3
   9   7   3   93.86    8.41   2
  10   7  -3   91.07   13.68   1
  10   7  -3   64.97    8.84   2
  10   7   3   80.04   11.30   3
  10   7   3   70.00    9.96   2
  10   7   3   85.25    8.69   1
  11   7  -3   45.00    7.79   1
  11   7  -3   31.09    8.69   3
  11   7   3   40.44    7.57   3
  11   7   3   32.86    7.17   1
  11   7  -3   27.34    9.02   2
   0   8   3   24.22    3.76   3
   0   8  -3   17.71    2.97   1
   0   8   3   24.80    4.68   2
   0  -8  -3   28.30    4.06   1
   0   8   3   21.01    2.72   1
  -1  -8  -3    4.96    2.18   1
   1   8   3    9.27    3.19   3
   1  -8  -3    4.45    1.81   1
   1   8  -3    4.11    2.77   2
  -1   8  -3    8.50    5.25   2
   1   8  -3    6.74    1.97   1
  -1   8   3    8.85    2.85   3
   1   8   3    2.44    1.81   1
   1   8   3    8.99    3.31   2
  -1  -8   3    6.26    2.36   1
  -2   8   3  531.80   30.92   1
  -2   8   3  500.67   27.70   3
  -2   8  -3  588.44   31.27   2
   2   8   3  493.44   28.49   3
  -2  -8   3  487.96   22.67   1
   2  -8  -3  512.14   23.53   1
  -2  -8  -3  494.72   20.84   1
  -2   8  -3  506.36   38.31   1
   2   8  -3  521.51   24.21   2
  -2   8   3  551.39   37.11   2
   2   8   3  530.41   24.11   1
  -2   8  -3  520.81   27.04   1
   2   8   3  564.79   28.41   2
   2   8  -3  520.90   21.75   1
  -3   8  -3  184.60    9.69   1
  -3  -8   3  151.35   14.40   1
  -3   8   3  175.61   10.33   2
  -3   8   3  164.42   11.72   3
   3   8  -3  157.21    8.53   1
  -3   8  -3  166.98    8.55   1
   3   8   3  172.39   14.41   2
   3   8   3  159.47   15.29   1
   3   8   3  165.91   12.83   3
  -3   8  -3  161.58   13.44   2
  -3  -8  -3  159.49   11.19   1
   4   8   3  385.90   19.69   2
   4   8   3  389.24   27.43   1
  -4   8  -3  373.32   19.92   2
  -4   8  -3  383.68   25.28   3
   4   8  -3  350.40   17.54   2
  -4   8  -3  358.86   11.29   1
   4   8  -3  408.00   20.22   1
   4   8   3  386.19   21.10   3
  -4   8  -3  375.11   13.03   1
  -4   8   3  336.31   22.69   2
  -4   8   3  376.77   16.03   3
   5   8  -3  140.54    8.43   2
  -5   8  -3  166.12   12.68   2
   5   8   3  138.03   12.29   2
  -5   8  -3  158.69    7.25   3
  -5   8  -3  147.06    6.13   3
   5   8   3  177.74   12.26   1
   5   8  -3  124.66   11.58   1
  -5   8   3  153.02    8.36   2
   6   8  -3  254.61   17.41   1
  -6   8   3  268.22   15.54   2
   6   8  -3  247.21   21.32   2
   6   8   3  249.22   15.85   2
  -6   8  -3  258.56   13.81   2
   6   8   3  270.22   15.73   3
   6   8   3  240.55   19.62   1
   7   8   3    9.59    4.23   2
   7   8   3    0.12    2.60   1
   7   8   3    0.15    4.09   3
   7   8  -3    4.18    3.25   1
   7   8  -3   -3.52    5.83   2
  -7   8   3    2.72    2.79   2
  -8   8   3   66.57    6.83   2
   8   8   3   61.93    9.06   2
   8   8   3   57.16   10.74   3
   8   8  -3   60.59    8.99   1
   8   8  -3   52.14    9.41   2
   9   8  -3   99.33   14.04   2
   9   8  -3  105.31   14.70   1
  -9   8   3   76.23   10.31   2
   9   8   3   97.22   10.10   2
   9   8   3   97.89    9.46   3
   9   8   3   87.36    8.84   1
  10   8  -3   -9.44    5.57   2
 -10   8   3   -0.85    2.72   2
  10   8   3   -9.40    5.82   2
  10   8   3    0.23    2.99   1
  10   8   3   -1.26    3.57   3
   0   9  -3  209.81   15.49   2
   0   9   3  214.36   17.62   2
   0   9  -3  234.60   16.69   1
   0  -9  -3  245.40   12.05   1
   0   9   3  232.72   10.90   3
   0   9   3  207.13   20.41   1
   1   9   3   18.62    5.84   2
  -1  -9  -3   27.01    3.32   1
  -1   9  -3   33.02    4.34   2
  -1   9  -3   24.96    2.95   1
  -1   9   3   32.46    3.38   1
   1   9  -3   36.26    5.64   1
  -1   9   3   23.58    3.29   3
   1   9   3   25.39    4.22   1
   1   9   3   30.99    5.34   3
   1  -9  -3   23.93    2.70   1
   1   9  -3   24.36    4.88   2
  -1   9   3   30.96    5.08   2
  -2   9   3    2.00    2.23   2
   2   9  -3   10.46    4.61   2
  -2   9   3    3.80    2.25   3
   2  -9  -3    2.77    1.18   1
  -2   9  -3    2.88    1.56   1
   2   9   3   -0.13    3.52   2
  -2  -9   3    3.86    2.70   1
   2   9   3    3.42    2.48   1
   2   9  -3    2.43    2.39   1
  -2   9   3    2.77    0.89   1
   3   9   3  304.45   26.14   1
  -3   9   3  296.93   21.20   2
   3   9   3  284.81   14.91   3
  -3   9   3  274.07   22.13   3
   3   9  -3  286.43   33.75   1
  -3   9  -3  273.96   17.86   1
  -3   9  -3  280.58   16.60   1
   3   9   3  240.95   16.90   2
  -3  -9  -3  284.04   32.19   1
   3   9  -3  313.42   17.92   2
  -3  -9   3  281.01   32.54   1
  -3   9  -3  264.53   17.26   2
  -4   9  -3  575.26   53.03   3
  -4   9  -3  535.35   23.96   2
   4   9   3  594.45   43.32   3
  -4   9   3  478.15   26.70   2
   4   9  -3  532.58   27.38   2
   4   9   3  558.30   32.50   2
  -4   9  -3  568.06   40.07   3
   4   9  -3  603.35   32.51   1
  -4   9   3  538.14   29.30   3
   4   9   3  545.16   31.26   1
  -5   9   3   69.93    8.32   2
   5   9  -3   68.06    7.93   2
   5   9   3   89.97   10.02   3
  -5   9  -3   81.99    6.54   2
   5   9  -3   55.48    8.27   1
   5   9   3   57.11    7.74   1
   6   9   3  151.55   11.61   1
   6   9  -3  165.72   18.26   2
   6   9  -3  160.50   12.36   1
  -6   9   3  168.37   11.75   2
   6   9   3  187.36   13.79   3
  -6   9  -3  197.36   11.96   2
   6   9   3  150.19   12.01   2
   7   9   3   86.14   10.46   1
  -7   9  -3  100.39   12.00   2
   7   9   3   80.42   10.71   2
   7   9   3   79.80    7.74   3
   7   9  -3  103.64   11.82   1
   7   9  -3  102.39   11.45   2
   8   9  -3   49.52    7.96   1
   8   9  -3   60.20    9.76   2
   8   9   3   64.12    7.36   3
   8   9   3   66.31    7.68   2
  -8   9   3   65.04    6.68   2
   9   9   3  131.92   11.05   2
  -9   9  -3  164.01   19.87   2
   9   9   3  164.83   13.09   1
   9   9  -3  187.82   15.69   2
   9   9   3  177.66   22.13   3
   9   9  -3  180.30   23.94   3
   9   9  -3  178.60   22.72   1
  -9   9   3  123.36   21.92   2
   0  10  -3   31.21    3.60   1
   0  10   3   28.10    4.49   1
   0  10   3   24.08    4.93   3
   0  10  -3   19.36    5.27   2
   1  10   3  367.48   20.31   3
  -1  10   3  384.88   23.99   3
   1  10  -3  362.62   23.40   2
   1  10   3  347.31   28.81   1
   1  10  -3  365.58   36.40   1
  -1  10   3  379.92   16.14   2
   1  10   3  412.03   23.08   2
  -1  10  -3  354.65   21.88   2
  -1  10  -3  377.89   54.62   1
   2  10  -3  485.70   25.98   2
  -2  10  -3  518.19   27.51   2
   2  10   3  465.74   26.96   1
   2  10   3  466.57   21.34   2
   2  10  -3  484.47   43.20   1
   2  10   3  461.44   37.72   3
  -2  10   3  441.51   22.80   3
  -2  10   3  502.67   27.82   2
   3  10   3  276.27   24.97   2
  -3  10   3  269.60   23.33   3
   3  10   3  255.51   23.35   1
  -3  10  -3  257.73   18.66   3
   3  10  -3  236.76   16.43   2
  -3  10  -3  224.78   20.24   2
   3  10  -3  312.67   28.69   1
   3  10   3  247.75   15.77   3
  -3  10   3  242.11   17.77   2
  -4  10   3   25.06    4.34   2
   4  10  -3   27.99    7.56   2
   4  10   3   28.32    7.48   2
   4  10   3   31.27    6.98   3
  -4  10  -3   21.17    5.08   2
   4  10   3   30.74    4.85   1
   5  10   3    9.85    3.89   3
   5  10  -3   10.98    4.39   1
   5  10   3    8.57    4.65   1
  -5  10  -3    3.82    3.97   2
  -5  10   3    4.74    3.29   2
   5  10  -3    5.56    4.11   2
   6  10  -3   18.61    6.11   1
  -6  10   3   20.17    4.27   2
   6  10   3   13.01    5.52   1
   6  10  -3   25.94    5.43   2
   6  10   3   28.19    7.76   2
  -7  10  -3   29.89    6.65   2
   7  10   3   37.16    7.99   3
  -7  10   3   39.71    6.65   2
  -8  10  -3   25.03    5.74   2
  -8  10   3   19.46    4.71   2
   8  10  -3   20.63    6.75   1
   8  10   3   27.63    6.14   3
   8  10  -3   30.27    8.26   2
   8  10   3   25.16    5.39   2
   8  10   3   25.97    7.81   1
   0  11   3    6.86    4.15   2
   0  11  -3   -0.40    5.53   2
   0  11   3    2.72    3.12   3
   1  11   3   63.95    8.27   2
   1  11   3   40.28    7.00   3
  -1  11   3   49.18    6.19   3
  -1  11  -3   59.38    6.44   2
   1  11  -3   46.56    7.24   2
  -1  11   3   48.06    6.59   2
   2  11  -3   72.70    8.49   2
   2  11   3   86.74   11.60   3
  -2  11  -3   89.66    8.18   3
  -2  11  -3   65.00    6.40   2
   2  11   3   67.30    8.98   2
  -2  11   3   88.17    8.76   2
  -2  11   3   74.15    9.60   3
  -3  11  -3    4.34    2.98   3
  -3  11   3    5.53    2.94   2
   3  11  -3   13.02    4.93   1
   3  11  -3    0.22    3.90   2
   3  11   3    0.89    4.29   3
  -3  11  -3    7.31    4.02   2
   3  11   3    9.34    6.92   2
  -4  11  -3   35.58    6.01   2
   4  11  -3   30.88    6.60   1
   4  11   3   48.09    6.24   1
   4  11  -3   46.38   11.26   2
   4  11   3   35.84    7.49   3
   5  11  -3   -0.78    3.72   1
   5  11   3    5.50    4.97   3
  -5  11   3   -0.07    3.94   2
   5  11  -3    2.48    5.55   2
   5  11   3    5.62    4.17   2
   5  11   3    3.67    3.82   1
  -6  11   3    2.56    3.17   2
   6  11  -3   -0.20    5.71   2
   6  11   3   -1.80    4.25   2
   6  11  -3    1.84    4.42   1
   6  11   3    7.18    5.23   1
   6  11   3    4.75    4.40   3
  -7  11   3  105.87   12.94   2
   7  11  -3  143.08   15.25   3
  -7  11  -3  121.67   14.30   2
   7  11   3  107.09   15.69   1
   7  11   3  101.98   20.68   3
   7  11   3  115.85   13.72   2
   7  11  -3  127.56   21.05   1
   0  12   3    6.54    3.92   2
   0  12  -3   -0.43    3.49   3
   0  12  -3    8.84    4.08   2
   0  12   3    4.69    4.08   3
  -1  12   3   60.01    6.41   3
  -1  12   3   53.22    9.53   2
   1  12  -3   50.34    9.03   3
  -1  12  -3   46.83    7.45   2
   2  12   3   54.46    7.90   2
   2  12   3   68.81    7.29   3
  -2  12  -3   77.80    9.06   2
  -2  12   3   66.86   10.05   2
   3  12  -3   38.75    7.12   2
   3  12   3   32.83    7.68   2
  -3  12   3   50.74    6.73   2
  -3  12  -3   42.05    6.82   2
   4  12  -3   -1.89    2.86   3
  -4  12  -3    1.31    3.44   2
  -4  12   3   -3.79    3.85   2
   4  12   3   -1.87    3.96   2
   4  12   3   -4.52    4.63   3
   4  12  -3   -3.87    4.19   2
   5  12   3   24.40    6.65   3
   5  12  -3   17.65    4.85   3
   5  12  -3   35.26    7.69   2
   5  12   3   13.46    4.91   2
  -5  12  -3   24.00    4.88   2
  -5  12   3   27.53    6.14   2
   0  13  -3    1.75    6.93   2
   0  13   3    1.80    3.68   3
   0  13  -3    7.77    4.18   3
   1  13  -3    4.72    6.44   2
   1  13   3    0.31    6.61   2
  -1  13  -3   10.53    6.28   2
  -1  13   3    6.87    3.92   2
  -2  13   3   36.92    6.41   2
  -2  13  -3   25.13    7.55   2
   2  13  -3   23.18    7.43   2
   2  13   3   29.55    8.86   2
   2  13  -3   21.57    5.59   3
   2  13   3   28.53    5.54   3
   3  13   3   13.13    4.80   2
   3  13  -3   16.84    5.92   2
   3  13  -3    6.86    4.08   3
   3  13   3   11.51    5.27   3
  -3  13   3    2.85    4.95   2
   0   0  -4 2846.96  112.68   1
   0   0  -4 2706.29   95.28   3
   0   0   4 2753.55  105.65   1
   0   0   4 2693.24  102.25   3
   1   0  -4   40.45    3.85   1
  -1   0   4   46.77    3.82   3
   1   0  -4   48.39    2.63   2
   1   0   4   36.85    2.51   3
   1   0  -4   43.23    3.44   3
  -1   0  -4   39.90    3.40   1
   1   0   4   36.67    3.60   1
  -1   0  -4   47.34    2.28   3
  -1   0   4   39.96    4.57   1
  -2   0  -4   18.79    2.05   1
   2   0  -4   14.70    2.22   1
   2   0  -4   17.90    2.10   3
   2   0  -4   20.97    2.48   2
   2   0  -4   15.03    3.14   1
   2   0   4   20.72    2.77   3
   2   0   4   14.88    1.77   1
  -2   0   4   17.66    1.35   2
   3   0   4  889.40   32.65   1
  -3   0  -4  941.78   50.94   3
   3   0  -4  868.61   28.11   2
  -3   0  -4  875.48   42.89   1
   3   0   4  932.27   31.22   3
   3   0  -4  936.34   35.09   1
  -3   0   4  920.61   39.87   2
  -4   0   4 1690.30   73.61   2
   4   0   4 1853.38   84.84   3
   4   0  -4 1675.50   61.31   1
  -4   0  -4 1784.08   74.42   1
  -4   0   4 1823.25   96.75   1
  -4   0  -4 1794.42   94.75   3
   4   0  -4 1749.96   54.90   2
   4   0   4 1764.28   72.59   1
  -4   0  -4 1720.94   90.98   2
   5   0   4  496.10   32.15   3
  -5   0  -4  454.14   30.89   1
  -5   0   4  440.80   21.85   1
  -5   0  -4  501.59   23.90   3
   5   0  -4  483.65   22.68   2
  -5   0  -4  444.81   21.09   2
  -5   0   4  471.79   27.60   2
   5   0   4  427.69   18.86   1
   5   0  -4  440.55   16.78   1
   6   0   4   20.85    2.97   3
   6   0   4   19.42    3.93   1
  -6   0   4   15.44    2.90   2
   6   0  -4   15.47    2.69   1
   7   0   4  693.15   47.36   3
   7   0  -4  706.43   35.75   1
  -7   0   4  693.56   52.63   2
   7   0   4  704.78   51.29   1
   8   0   4   84.29    8.58   3
   8   0  -4   91.56    8.41   1
   8   0   4   96.34    7.22   1
   9   0   4  716.45   48.49   3
   9   0   4  696.65   41.47   1
   9   0  -4  652.89   43.86   1
  10   0  -4    5.26    4.42   1
  10   0   4    8.17    2.79   3
  11   0   4   10.22    4.29   1
  11   0  -4   16.03    3.68   1
  12   0   4   87.36   11.82   1
  12   0  -4   58.19   12.06   1
   0  -1  -4  307.40   13.04   2
   0   1   4  317.25   10.64   3
   0   1  -4  337.78   13.55   3
   0   1  -4  312.35   13.48   1
   0   1   4  332.13   16.43   1
   0  -1   4  364.70   14.80   3
   0  -1  -4  332.20   17.14   1
   0  -1  -4  311.91   11.59   3
   0  -1   4  331.66   13.27   1
   1   1   4 3880.05  173.54   1
  -1  -1   4 4370.90  328.30   2
  -1   1   4 3999.35  133.78   3
  -1   1  -4 4098.16  150.84   3
  -1   1   4 3787.88  138.68   1
  -1  -1  -4 4241.59  217.24   3
  -1   1  -4 4114.43  169.39   1
  -1  -1  -4 4235.16  173.66   1
   1  -1  -4 4009.40  133.71   3
  -1  -1  -4 4092.73  171.42   2
   1   1   4 4077.86  147.70   3
   1   1  -4 4254.34  201.38   2
   1   1  -4 4148.82  171.36   1
   1  -1  -4 3997.59  188.55   1
   1  -1   4 3971.80  141.27   3
   1  -1   4 3912.96  191.56   1
  -2   1   4  294.23   12.39   2
  -2  -1  -4  289.10   15.82   3
   2   1  -4  294.16   16.91   2
   2   1  -4  312.36   15.97   1
   2  -1   4  292.32    8.79   3
  -2   1  -4  281.10   10.77   3
  -2  -1  -4  309.22   14.04   1
   2  -1  -4  287.64    9.48   3
   2   1   4  278.58   11.01   3
   2   1   4  264.74    9.67   1
  -2  -1   4  288.03   13.21   2
   2  -1   4  286.74   11.65   1
  -2   1   4  282.29    9.62   3
   2  -1  -4  285.11   12.52   1
  -2   1  -4  293.44   12.97   1
  -2  -1  -4  266.28   11.17   2
   3  -1   4 1139.55   48.03   3
  -3   1   4 1162.07   45.94   2
   3   1  -4 1181.78   47.28   1
   3   1  -4 1199.03   45.79   2
  -3   1  -4 1268.54   68.57   3
  -3   1  -4 1157.60   64.10   1
  -3  -1   4 1238.35   89.59   2
  -3  -1  -4 1169.79   42.26   2
  -3  -1   4 1202.20   46.86   1
  -3  -1  -4 1197.48   50.46   1
   3   1   4 1143.70   44.27   3
   3   1   4 1066.85   37.45   1
   3  -1   4 1165.30   48.11   1
   3  -1  -4 1172.53   43.00   3
  -3  -1  -4 1141.70   54.04   3
   3  -1  -4 1140.35   41.11   1
  -4  -1   4  293.85   15.03   1
  -4   1  -4  306.92   16.91   1
   4   1  -4  279.68   10.05   1
   4  -1   4  304.60   12.70   3
   4   1  -4  312.63   10.89   2
  -4  -1   4  273.09   11.38   2
  -4  -1  -4  307.76   20.25   3
  -4   1   4  286.90   12.92   2
   4  -1  -4  274.70   10.79   1
  -4   1  -4  278.68   15.08   3
   4   1   4  317.12   15.57   3
   4   1   4  308.79   10.25   1
  -4  -1  -4  298.85   13.58   2
  -4  -1  -4  275.32   13.92   1
   4  -1   4  314.53   13.68   1
  -5   1  -4  245.37   15.41   3
   5   1   4  248.42   14.30   1
   5   1  -4  221.60   11.78   2
  -5  -1  -4  248.10   16.13   2
  -5   1   4  223.43   17.68   1
  -5  -1   4  228.03   16.96   1
  -5   1  -4  242.97   19.23   1
   5  -1   4  242.49   10.88   3
  -5  -1  -4  259.69   18.95   3
  -5  -1   4  250.88   16.69   2
   5  -1   4  230.25   11.56   1
  -5   1   4  257.77   12.81   2
   5   1   4  254.34   18.24   3
   5   1  -4  236.28   11.00   1
  -5  -1  -4  243.42   12.28   1
   5  -1  -4  258.22   10.94   1
  -6  -1   4  803.84   57.70   2
   6   1  -4  873.81   31.99   2
  -6   1   4  840.59   49.99   2
   6   1  -4  797.46   40.00   1
   6  -1   4  880.40   50.31   3
   6  -1  -4  822.98   37.75   1
  -6   1   4  914.36   73.82   1
  -6   1  -4  814.55   50.69   3
   6   1   4  901.89   43.46   1
   6   1   4  825.65   45.50   3
   6  -1   4  879.50   61.96   1
   7  -1   4   90.67    5.83   3
   7   1  -4   90.43    8.28   1
   7   1  -4  119.57    7.24   2
  -7  -1   4   92.35    7.93   2
   7  -1  -4   99.93    7.95   1
   7  -1   4  116.50    8.58   1
   7   1   4   99.32    7.94   3
   7   1   4  122.25    9.66   1
  -7   1   4   91.87    7.63   2
   8  -1   4  207.15   15.77   3
   8  -1   4  238.63   17.14   1
  -8   1   4  197.28   10.70   2
   8  -1  -4  216.28   12.88   1
   8   1  -4  204.67   13.62   1
   8   1   4  212.20   12.31   1
   8   1   4  210.85   10.55   3
   9   1   4  164.83    9.73   3
   9  -1  -4  196.73   14.87   1
   9  -1   4  174.81   11.96   3
   9   1   4  177.60   12.41   1
   9   1  -4  180.66   12.19   1
   9  -1   4  149.10   13.87   1
  10   1   4    7.05    4.06   1
  10  -1   4   12.55    3.82   1
  10  -1   4   10.83    2.77   3
  10  -1  -4   15.03    5.02   1
  11  -1  -4   40.09    9.38   3
  11  -1   4   39.56    4.51   3
  11  -1   4   40.58    5.63   1
  11   1   4   50.53    6.07   1
  11   1   4   46.47    6.21   3
  11  -1  -4   50.04    7.64   1
  11   1  -4   32.21    6.66   1
  12  -1  -4   85.78   13.54   1
  12  -1   4   94.23    7.97   1
  12   1   4  104.75    9.74   1
  12   1  -4   90.56   10.21   1
  12   1  -4   79.15   12.13   3
  12   1   4   81.51   15.12   3
   0   2  -4   43.11    3.55   1
   0  -2  -4   44.20    3.18   1
   0  -2  -4   52.21    4.37   3
   0  -2  -4   55.01    3.92   2
   0   2   4   47.44    2.52   2
   0   2   4   46.79    3.19   3
   0   2  -4   44.04    4.98   2
   0   2   4   46.60    3.20   1
  -1  -2  -4  298.99   11.73   3
   1   2   4  320.19   11.13   3
  -1   2  -4  305.00   11.90   1
  -1   2   4  281.63   10.53   1
  -1   2  -4  296.65   10.27   3
   1   2   4  301.61    9.45   1
  -1  -2   4  293.26   17.95   2
  -1  -2  -4  303.66   15.10   1
  -1  -2  -4  295.36   12.74   2
   1  -2  -4  294.78   13.40   1
   1  -2  -4  302.29   17.14   2
   1   2   4  276.89   10.94   2
   1   2  -4  313.99   12.93   2
  -1   2   4  305.95   14.53   2
  -1   2   4  300.12   12.13   3
   1   2  -4  283.59   11.93   1
   1  -2   4  294.38   12.65   1
   1  -2  -4  284.60   13.00   3
   2   2  -4 1178.01   58.33   2
   2   2   4 1210.80   39.53   2
  -2  -2  -4 1280.03   71.27   1
  -2   2   4 1159.03   44.18   1
  -2  -2   4 1217.47   66.03   2
  -2  -2  -4 1243.50   57.21   3
   2   2   4 1181.48   40.45   1
   2   2  -4 1199.52   41.01   1
  -2   2   4 1219.34   59.05   2
   2   2   4 1179.70   47.32   3
  -2   2  -4 1191.14   41.98   1
  -2  -2  -4 1162.85   47.58   2
  -2   2   4 1182.21   37.56   3
   2  -2   4 1186.37   42.10   1
  -2   2  -4 1188.35   37.65   3
   2  -2   4 1152.18   43.10   3
   2  -2  -4 1237.43   52.87   1
   2  -2  -4 1182.02   41.32   3
  -3  -2  -4  319.02   16.55   1
  -3  -2   4  373.35   22.86   2
   3  -2  -4  346.19   11.46   3
  -3   2  -4  371.02   18.13   3
   3  -2   4  343.62   12.62   3
   3   2   4  389.17   17.12   3
   3  -2   4  337.52   13.73   1
  -3  -2  -4  348.50   12.97   2
  -3  -2  -4  346.14   17.71   3
   3   2   4  354.75   17.00   1
  -3  -2   4  342.81   15.04   1
   3   2  -4  369.89   15.62   2
   3  -2  -4  365.86   17.75   1
   3  -2  -4  366.58   14.69   1
   3   2  -4  345.10   13.42   1
   3   2   4  350.07   17.84   2
  -3   2  -4  368.69   12.87   1
  -4   2  -4  356.89   25.78   3
   4  -2  -4  351.88   15.56   3
  -4  -2  -4  324.67   15.17   2
   4  -2   4  348.53   13.60   1
   4  -2  -4  327.95   16.67   1
  -4  -2   4  331.29   20.20   1
   4   2  -4  356.69   15.92   2
   4   2  -4  307.83   17.89   1
   4  -2   4  332.50   11.18   3
   4   2   4  353.98   15.04   2
   4   2   4  344.68   16.61   1
  -4  -2  -4  341.56   17.22   1
  -4   2   4  366.16   13.48   2
   4  -2  -4  341.88   15.63   1
  -4  -2  -4  337.10   19.32   3
  -4  -2   4  348.65   14.79   2
   4   2   4  376.14   23.53   3
  -4   2  -4  357.86   14.84   1
   5  -2  -4  241.22   10.60   1
   5   2  -4  273.52   15.33   1
   5   2   4  244.93   23.49   3
  -5  -2  -4  248.94   15.95   2
   5  -2  -4  283.28    8.88   3
   5   2   4  237.23   14.34   1
  -5   2  -4  285.15   13.28   3
  -5  -2   4  287.78   14.94   2
   5  -2   4  265.71   13.85   1
   5   2  -4  233.96   10.84   2
   5  -2   4  258.45   12.26   3
   5   2   4  280.22   12.66   2
  -5   2   4  266.85   12.82   2
  -5  -2  -4  246.67   17.40   1
  -5  -2   4  265.44   21.30   1
  -5   2  -4  267.79   13.91   1
  -6   2  -4  344.40   41.95   1
   6  -2  -4  363.22   16.92   1
   6   2   4  341.45   16.52   3
   6   2  -4  374.09   17.75   2
   6  -2   4  372.05   18.35   1
   6   2  -4  341.92   19.72   1
  -6   2   4  357.57   31.23   2
  -6   2  -4  359.61   24.45   3
   6  -2   4  361.90   13.13   3
   6   2   4  383.76   19.43   2
   6  -2  -4  377.47   11.87   3
  -6  -2   4  369.31   29.04   2
   6   2   4  368.69   24.28   1
  -7  -2   4  211.50   23.47   2
   7  -2  -4  222.26   14.28   1
   7  -2  -4  203.15    9.45   3
   7   2  -4  215.84   13.58   1
   7   2  -4  203.19   12.96   2
  -7   2   4  202.14   14.36   2
   7   2   4  225.70   17.25   3
   7  -2   4  209.23   10.23   3
   7  -2   4  229.12   11.41   1
   8   2   4   46.05    5.52   1
   8   2  -4   53.43    6.48   1
   8   2  -4   51.85    5.35   2
   8  -2   4   48.52    5.49   1
   8   2   4   53.34    6.78   3
   8  -2  -4   46.94    3.93   3
  -8   2   4   50.88    7.35   2
   8  -2  -4   38.34    3.62   1
   8  -2   4   44.80    3.48   3
   9   2   4   73.60    9.77   1
   9   2   4   79.45    8.20   3
   9   2  -4   70.85    6.33   2
   9  -2   4   59.26    5.02   3
   9  -2  -4   73.20    7.68   1
   9   2  -4   66.71    9.85   1
  10   2  -4   69.68    6.45   1
  10  -2   4   59.87    6.04   1
  10  -2  -4   55.37    4.92   3
  10   2   4   62.19    8.21   1
  10   2   4   65.00    7.48   3
  10  -2  -4   70.02    6.58   1
  10  -2   4   69.04    7.09   3
  11   2   4   37.51    6.48   1
  11   2  -4   47.96    6.68   1
  11  -2  -4   39.64    8.08   1
  11  -2   4   33.08    5.54   1
  11   2   4   52.21    6.93   3
  12   2  -4   42.91    8.06   3
  12  -2   4   46.71    6.57   1
  12   2   4   59.60    6.66   3
  12   2  -4   55.93    8.27   1
  12  -2  -4   43.57    5.75   1
  12   2   4   44.13    7.57   1
   0   3  -4 2753.97  125.67   1
   0   3   4 2642.95  111.99   1
   0  -3  -4 2723.01  173.35   1
   0  -3  -4 2819.97  155.56   3
   0   3   4 2876.68  133.96   3
   0   3   4 2894.67  118.00   2
   0  -3  -4 2828.52  224.26   2
   0   3  -4 2875.46  165.89   2
  -1   3  -4  298.21   17.49   1
   1   3  -4  325.72   15.84   2
  -1   3   4  316.74   13.49   1
  -1  -3  -4  317.08   16.55   2
   1  -3  -4  333.31   19.61   3
  -1  -3  -4  340.38   14.26   1
  -1   3   4  344.03   15.08   3
   1  -3  -4  320.30   25.25   2
  -1   3  -4  312.67   14.26   3
   1  -3   4  336.98   14.06   1
   1   3  -4  319.12   12.54   1
   1   3   4  303.87   13.98   1
  -1  -3  -4  319.52   16.36   3
  -1  -3   4  329.73   22.73   2
   1  -3  -4  338.43   14.97   1
  -1   3   4  354.60   15.33   2
   1   3   4  334.58   16.33   3
   1   3   4  331.24   12.92   2
  -2   3   4  616.74   32.30   2
  -2  -3  -4  646.21   33.68   3
   2   3  -4  676.61   31.93   2
  -2  -3   4  620.19   28.18   1
   2  -3  -4  573.39   27.56   1
  -2   3  -4  614.16   31.87   1
  -2   3   4  588.20   24.10   1
   2   3   4  569.92   37.90   3
  -2  -3  -4  619.19   31.99   2
   2  -3   4  612.04   23.43   1
  -2   3  -4  614.76   34.30   3
  -2  -3  -4  553.81   25.73   1
   2   3   4  611.27   24.66   2
   2  -3  -4  559.55   30.34   3
   2   3  -4  633.91   24.74   1
  -2   3   4  584.00   23.30   3
  -2  -3   4  593.22   32.47   2
   2   3   4  596.73   28.97   1
  -3   3   4  484.44   26.02   2
  -3  -3   4  432.91   21.83   1
  -3  -3  -4  443.93   24.14   3
   3   3  -4  470.35   21.83   1
   3   3  -4  479.24   22.33   2
  -3  -3  -4  418.42   23.57   1
   3  -3  -4  464.31   21.79   1
   3   3   4  452.45   22.77   1
  -3   3  -4  472.95   20.74   1
   3   3   4  443.92   21.50   3
   3  -3   4  477.73   17.66   1
  -3  -3  -4  473.23   20.00   2
  -3   3  -4  465.67   14.58   3
   3  -3  -4  400.51   14.94   1
   3  -3  -4  428.00   17.69   3
  -3  -3   4  439.19   26.39   2
  -3   3   4  464.28   17.69   3
   3   3   4  445.68   20.71   2
   4  -3  -4  259.73   11.67   1
   4   3   4  281.50   16.54   2
   4  -3   4  270.27   10.69   1
  -4  -3  -4  281.98   15.52   1
   4   3   4  284.54   13.96   1
  -4  -3   4  276.59   14.12   2
   4   3  -4  278.97   16.43   1
   4  -3  -4  271.66   13.54   3
  -4  -3  -4  296.55   15.50   2
  -4  -3   4  307.89   20.07   1
   4  -3  -4  263.46   12.78   1
   4  -3   4  279.85   10.46   3
  -4   3  -4  284.40   18.05   1
   4   3  -4  287.94   14.15   2
  -4   3  -4  306.05   14.74   3
   4   3   4  286.41   18.20   3
  -5  -3  -4  299.81   19.89   2
   5  -3   4  302.21   17.66   1
   5   3   4  315.69   16.91   3
  -5   3  -4  312.82   26.93   1
   5   3  -4  307.61   12.68   1
   5  -3   4  307.80   12.82   3
   5   3   4  313.76   14.93   1
  -5  -3   4  291.21   24.48   2
   5  -3  -4  299.17   14.30   1
   5  -3  -4  313.40   12.72   3
  -5   3  -4  292.46   14.63   3
   5   3  -4  278.37   14.36   2
  -5  -3  -4  291.05   29.55   1
  -5  -3   4  277.76   25.52   1
   5   3   4  290.49   15.14   2
   5  -3  -4  276.48   12.45   1
  -6  -3   4  155.66   12.88   2
  -6   3   4  178.13   14.87   2
   6  -3  -4  152.12    8.18   1
   6  -3   4  171.39    8.67   3
  -6   3  -4  160.20    9.03   3
   6  -3   4  172.65    8.69   1
   6   3  -4  158.79    9.73   1
   6   3  -4  171.60   10.01   2
  -6   3  -4  163.63   12.13   1
   6  -3  -4  166.45    6.07   3
   6   3   4  154.83   15.73   1
   6   3   4  193.92   11.46   3
   6   3   4  149.68   10.99   2
   7  -3   4   36.34    2.98   3
   7   3   4   36.96    5.17   3
   7  -3   4   31.01    4.52   1
   7  -3  -4   33.97    2.64   3
   7   3  -4   44.90    5.27   1
  -7   3   4   35.83    4.27   2
   7  -3  -4   36.54    3.57   1
   7   3   4   29.38    4.89   1
   8  -3  -4  258.11   11.26   3
   8   3  -4  232.59   16.96   1
   8   3   4  282.10   13.64   1
   8  -3  -4  243.73   17.48   1
  -8   3   4  251.92   15.45   2
   8   3   4  235.36   13.27   3
   8   3  -4  250.34   14.91   2
   8  -3   4  260.02   10.87   3
   8  -3   4  246.17   13.92   1
   9  -3  -4   41.21    3.50   3
   9   3  -4   36.76    5.33   1
   9  -3   4   37.04    2.91   3
   9   3   4   31.61    6.92   1
   9  -3  -4   27.66    3.75   1
   9  -3   4   31.57    4.13   1
   9   3  -4   30.76    3.99   2
   9   3   4   28.69    5.33   3
  10  -3  -4  230.21   17.17   1
  10  -3   4  208.55   12.19   1
  10   3   4  176.49   16.08   1
  10   3  -4  209.55   20.57   1
  10   3   4  173.09   11.94   3
  11   3   4   22.14    5.01   3
  11   3   4   21.93    4.60   1
  11  -3  -4   17.58    3.61   1
  11   3  -4   32.78    7.43   1
  11  -3   4   23.62    3.46   1
  12   3  -4   54.12    9.73   1
  12  -3   4   58.02   11.85   1
  12   3  -4   63.58    8.15   3
  12  -3  -4   60.55    6.85   1
  12   3   4   51.08   11.06   1
  12   3   4   41.23    6.81   3
   0  -4  -4  316.53   21.39   2
   0   4   4  312.03   12.74   1
   0   4   4  338.32   14.31   3
   0  -4  -4  344.97   19.15   1
   0  -4  -4  322.46   19.51   3
   0   4   4  307.69   15.04   2
   0   4  -4  332.89   15.88   1
   0   4  -4  318.72   17.22   2
   0   4  -4  304.74   13.45   1
   1   4   4  780.86   31.11   3
  -1   4   4  708.06   36.25   1
   1   4  -4  765.43   31.88   1
  -1  -4  -4  714.78   37.67   2
  -1   4  -4  735.22   38.95   2
  -1  -4  -4  677.14   36.58   1
  -1  -4  -4  739.35   38.58   3
   1  -4  -4  727.97   48.68   2
  -1   4   4  722.57   35.88   3
   1   4   4  697.03   27.47   1
  -1  -4   4  721.86   60.34   2
   1  -4  -4  741.00   37.15   3
   1  -4  -4  742.52   35.42   1
  -1   4  -4  765.32   59.11   1
   1   4  -4  742.30   40.53   2
  -1   4   4  771.01   38.74   2
   1   4   4  771.36   34.84   2
  -2   4   4  166.86    8.71   1
  -2   4   4  162.35    7.45   3
  -2  -4   4  165.67    8.77   1
  -2   4  -4  163.94    8.25   1
  -2  -4  -4  171.85    7.71   2
   2  -4   4  165.97    7.43   1
   2   4   4  163.86    7.81   1
   2   4  -4  186.60    7.46   1
  -2  -4   4  165.38   10.77   2
  -2   4   4  171.34    9.78   2
  -2   4  -4  160.52    7.60   3
   2  -4  -4  177.50   10.91   3
   2   4   4  167.21    8.80   3
   2  -4  -4  163.36    6.66   1
   2   4   4  162.24    8.89   2
   2   4  -4  149.37    8.00   2
  -2  -4  -4  171.00    9.64   3
  -2  -4  -4  145.66   11.00   1
  -3   4  -4 1974.24  109.05   1
   3   4   4 1789.87   82.21   3
   3   4   4 1791.73   78.55   1
   3   4   4 1754.65   79.22   2
  -3  -4  -4 1804.04  112.92   1
  -3  -4  -4 1889.61  101.28   2
   3   4  -4 1884.56   79.53   1
  -3  -4   4 1777.30   64.83   1
   3  -4   4 1817.76   66.91   1
  -3   4  -4 1853.54   91.60   3
  -3   4   4 1903.26   69.15   3
  -3  -4   4 1785.66  110.23   2
   3  -4  -4 1808.31   87.06   3
   3   4  -4 1809.60  107.56   2
  -3   4   4 1873.48  129.31   2
   4   4  -4   92.43    7.06   1
  -4  -4   4  113.85    7.92   1
   4  -4  -4  100.87    4.56   3
  -4  -4  -4   96.86    7.85   1
   4  -4  -4  107.56    4.77   1
   4   4   4  100.87    5.63   1
  -4  -4  -4  106.72    9.12   2
  -4  -4   4  106.65    6.99   2
  -4   4  -4  113.12    5.23   3
   4   4   4  102.06    7.40   2
  -4   4   4  125.25    6.89   2
   4  -4   4  119.01    5.52   1
   4   4  -4  128.55    8.84   2
   4   4   4  117.57   10.59   3
  -4   4  -4  112.06    6.30   1
  -5   4  -4  351.02   25.54   1
   5   4   4  326.96   20.09   1
   5  -4  -4  340.73   16.67   1
   5  -4  -4  321.50   14.43   3
   5  -4   4  340.21   15.80   1
  -5   4  -4  328.11   15.01   3
   5   4  -4  328.56   18.26   2
   5   4  -4  344.51   14.75   1
   5   4   4  297.40   22.81   3
  -5  -4   4  301.56   39.26   2
   5   4   4  314.67   13.57   2
   6   4   4    7.71    4.39   1
  -6   4  -4   15.65    2.27   1
   6   4  -4   18.83    4.37   1
   6   4   4   12.59    3.73   3
   6  -4  -4   13.67    1.36   3
   6   4  -4   19.04    3.75   2
   6  -4  -4   11.56    2.22   1
   7  -4  -4  259.13   11.68   1
   7  -4  -4  235.95    9.81   3
   7  -4   4  228.94   14.65   1
   7   4  -4  252.82   15.73   2
   7   4  -4  239.34   15.53   1
   7   4   4  227.32   13.73   2
   7   4   4  251.56   19.52   3
   7   4   4  250.72   16.94   1
  -7   4   4  256.51   16.92   2
   7  -4   4  241.29   10.92   3
   7  -4  -4  240.28    9.37   1
  -8   4   4  126.77    9.08   2
   8   4   4  130.23   10.16   3
   8   4  -4  132.63   10.43   1
   8   4  -4  125.11    9.92   2
   8  -4  -4  127.05    9.65   1
   8  -4  -4  123.92    4.60   3
   8  -4  -4  138.23    5.09   3
   8  -4   4  135.72    7.42   3
   8  -4  -4  128.03    7.82   1
   8   4   4  127.96    9.88   2
   8  -4   4  131.48    9.56   1
   8   4   4  132.83    9.79   1
   9   4  -4  162.70   13.99   2
   9  -4   4  168.64   15.10   1
   9  -4  -4  163.50    9.56   1
   9   4   4  163.26   11.67   3
   9   4  -4  168.14   13.00   1
   9   4   4  188.98   12.18   1
   9   4   4  137.87   11.57   2
  10  -4   4   21.08    5.56   1
  10   4  -4   25.38    6.27   1
  10  -4  -4   30.61    3.68   1
  10   4  -4   35.75    6.26   2
  10   4   4   29.68    5.04   1
  10   4   4   24.27    5.14   3
  11  -4  -4   57.05    8.86   1
  11  -4   4   54.73   10.67   1
  11   4   4   40.27   11.98   1
  11   4  -4   56.90    7.59   1
  11   4  -4   69.26   10.40   2
  11   4   4   69.44   10.18   3
  12  -4  -4    5.24    2.72   1
  12  -4   4    3.47    3.37   1
  12   4  -4    4.02    4.50   1
  12   4   4    6.34    3.91   1
  12   4   4    4.24    4.27   3
   0   5  -4 1090.71   45.76   2
   0   5   4 1161.60   49.15   1
   0   5   4 1184.60   86.54   3
   0   5  -4 1072.58   72.38   1
   0   5   4 1139.24   57.55   2
   0   5  -4 1104.60   51.64   1
   0  -5  -4 1070.53   72.49   2
   0  -5  -4 1139.38   81.94   3
   0  -5  -4 1160.68   61.28   1
  -1   5   4   93.56    6.36   1
   1   5   4   99.99    6.46   2
   1   5   4  100.68    8.78   3
  -1   5  -4   97.33    6.83   2
  -1  -5  -4   97.69    6.74   2
  -1   5  -4   94.25    5.14   1
  -1  -5  -4  108.22    6.88   1
   1  -5  -4   97.53    6.40   3
   1   5   4   89.27    4.63   1
  -1   5   4  103.56    6.61   3
   1  -5  -4  105.83    7.65   1
   1   5  -4   97.69    7.61   2
  -1  -5   4  101.74   10.78   2
   1  -5  -4   94.65    9.04   2
   1   5  -4   97.94    6.24   1
  -1   5  -4   87.85    7.03   1
  -1   5   4  110.68    6.54   2
  -2  -5  -4  302.58   16.89   1
  -2   5  -4  278.44   21.95   1
  -2  -5  -4  305.82   16.43   2
  -2   5  -4  301.71   18.58   2
  -2   5   4  309.07   14.72   2
  -2  -5   4  260.09   21.43   1
  -2   5   4  276.28   15.55   1
  -2   5   4  307.65   14.19   3
   2  -5  -4  301.92   20.05   3
   2   5   4  290.67   14.65   3
   2   5   4  315.02   16.05   1
  -2  -5   4  278.83   18.38   2
   2   5  -4  262.58   12.82   1
   2   5   4  316.65   19.06   2
   2   5  -4  268.67   14.99   2
  -2   5  -4  276.07   13.92   1
   3   5  -4 1034.29   44.45   1
  -3  -5  -4  977.02   68.84   2
   3   5   4  955.64   47.31   1
  -3   5   4 1017.38   40.91   3
   3  -5  -4  982.83   52.48   3
  -3  -5   4  996.77   69.82   2
  -3   5   4 1044.84   58.90   2
   3   5  -4  954.45   40.14   2
  -3  -5   4  888.90   42.40   1
  -3   5  -4 1013.73   75.96   1
  -3   5  -4 1014.12   57.73   3
   3   5   4 1035.34   45.91   2
  -3  -5  -4  983.10   61.41   1
   3   5   4  998.50   52.81   3
   4   5   4  336.28   21.33   3
   4   5  -4  348.64   22.70   1
   4  -5  -4  321.56   12.99   3
   4  -5  -4  293.78   12.17   1
  -4  -5  -4  308.11   24.00   1
   4   5   4  310.39   17.78   1
  -4   5  -4  311.39   31.71   1
   4   5   4  316.01   16.36   2
   4  -5  -4  311.63   12.95   1
  -4  -5   4  286.98   13.81   1
  -4   5   4  330.58   22.37   2
  -4   5   4  313.47   11.45   3
   4   5  -4  303.69   16.32   2
  -4   5  -4  320.01   13.59   3
   4  -5   4  298.11   15.84   1
   5   5   4   18.54    4.01   3
   5  -5  -4    9.42    1.36   1
   5  -5  -4   11.36    1.24   3
   5  -5   4   12.16    1.81   1
   5   5   4   11.62    3.72   1
   5   5  -4    5.69    4.45   2
  -5   5  -4   12.36    1.67   1
  -5   5   4   12.27    2.38   2
   5   5  -4   15.70    4.20   1
  -5   5  -4   11.49    1.31   3
   5   5   4   13.30    3.53   2
   5  -5  -4   14.48    1.25   1
  -6   5  -4  192.74   14.92   1
  -6   5  -4  204.42    9.50   3
   6   5   4  200.56   13.78   3
   6   5  -4  231.79   18.30   1
   6   5   4  215.64   13.14   2
   6  -5  -4  208.14    8.61   1
   6  -5  -4  205.82    7.85   1
   6   5  -4  179.37   11.35   2
   6  -5   4  206.48   10.31   1
   6   5   4  207.36   15.47   1
   7   5   4  148.00   12.34   2
   7   5  -4  133.61   10.88   2
   7  -5   4  131.89    9.64   1
   7   5   4  158.90   15.91   3
   7  -5  -4  156.43    6.47   1
   7   5  -4  134.40   10.29   1
   8   5  -4   24.47    6.09   2
   8   5   4   25.42    4.50   3
   8   5   4   21.66    5.13   1
   8  -5   4   32.92    3.05   1
   8  -5  -4   25.33    2.25   1
   8   5  -4   33.94    6.39   1
   8   5   4   29.50    6.93   2
   9   5   4   42.70    6.92   3
   9   5  -4   48.13    7.14   2
   9   5   4   41.97    6.78   2
   9   5   4   56.19    8.30   1
   9  -5  -4   41.32    3.53   1
   9  -5   4   54.03    4.38   1
  10  -5   4   31.06    5.33   1
  10   5   4   29.37    5.17   1
  10  -5  -4   34.29    3.70   1
  10   5  -4   35.44    7.21   2
  11   5  -4   -0.52    3.14   1
  11  -5   4    2.77    2.26   1
  11   5  -4    2.20    3.85   2
  11  -5  -4    1.07    1.65   1
  11   5   4    6.09    5.27   1
  11   5   4    0.79    3.01   3
  12  -5   4    3.73    2.01   1
  12   5  -4    8.60    5.06   2
  12   5  -4    1.26    3.35   1
  12   5   4    9.23    5.53   1
   0   6  -4  633.28   37.48   2
   0  -6  -4  588.85   26.22   1
   0   6   4  663.24   34.99   3
   0   6   4  611.03   38.59   2
   0  -6  -4  596.78   27.20   2
   0   6  -4  610.72   29.04   1
   0   6   4  655.60   35.18   1
  -1   6  -4  180.80   15.28   2
   1  -6  -4  172.83   12.82   2
  -1   6  -4  167.25   10.04   1
  -1   6   4  155.66   10.79   3
   1   6   4  172.79   11.70   3
  -1  -6  -4  187.95   10.64   1
   1   6   4  187.64   13.55   1
  -1  -6  -4  162.38   10.29   2
   1   6   4  186.55   10.27   2
  -1   6   4  180.15    7.97   1
  -1   6  -4  189.83   16.12   1
   1   6  -4  178.72    9.85   2
   1   6  -4  147.20   10.91   1
  -1   6   4  189.72    9.24   2
   1  -6  -4  187.88    8.59   1
   2   6  -4   55.23    5.12   1
   2   6  -4   53.37    5.34   2
  -2   6   4   52.48    2.99   3
  -2  -6  -4   45.77    4.89   2
   2   6   4   49.56    4.54   3
  -2   6   4   53.53    3.45   2
  -2   6  -4   60.76    4.08   1
  -2   6   4   54.22    3.38   1
  -2  -6  -4   63.75    5.79   1
  -2   6  -4   54.65    5.86   2
  -2  -6   4   54.97    5.09   1
  -2   6  -4   47.64    3.63   1
   2   6   4   44.67    4.55   1
   3   6   4   41.34    6.16   2
   3   6  -4   46.44    5.89   1
   3  -6  -4   43.51    2.50   1
  -3   6  -4   37.62    3.03   3
   3   6   4   38.79    5.44   1
   3   6   4   30.45    5.94   3
  -3   6  -4   34.20    2.85   1
  -3   6   4   44.76    2.84   3
  -3   6  -4   44.64    5.14   2
   3   6  -4   41.16    6.53   2
  -3  -6   4   47.77    8.78   1
  -3   6  -4   38.70    4.24   1
  -3  -6  -4   33.83    3.89   1
  -3   6   4   36.41    3.59   2
   4   6  -4  482.51   25.50   1
  -4   6  -4  493.32   27.15   3
  -4  -6  -4  424.90   18.60   1
   4   6   4  485.90   22.71   2
   4   6   4  515.70   30.50   1
   4   6   4  445.62   32.66   3
   4   6  -4  499.06   27.63   2
  -4   6   4  456.23   29.88   2
  -4   6   4  461.87   17.88   3
  -4   6  -4  444.77   23.13   1
  -4  -6   4  499.59   38.04   1
   5   6  -4  991.95   57.80   2
   5   6   4  852.78   38.51   2
  -5   6   4  896.89   67.29   2
  -5   6  -4  886.89   44.87   1
  -5   6  -4  930.55   34.96   3
   5   6   4  923.20   46.08   1
   5   6   4  979.52   46.41   3
   5   6  -4  896.65   44.32   1
   6   6   4   14.60    5.31   1
   6   6   4   24.98    5.41   3
  -6   6  -4   16.04    1.00   3
   6   6  -4    6.58    5.82   2
   6   6   4   12.54    4.34   2
  -6   6  -4   18.06    1.95   1
   6  -6   4   15.63    1.93   1
   7   6   4  317.01   17.99   2
   7   6  -4  344.37   26.91   1
   7   6   4  339.90   15.47   1
   7  -6   4  314.34   14.42   1
   7   6   4  339.24   17.71   3
   7   6  -4  294.50   18.38   2
   8   6   4   35.55    7.49   3
   8   6   4   30.84    6.08   1
   8  -6   4   28.89    2.97   1
   8   6   4   30.37    6.71   2
   9  -6   4   33.23    3.75   1
   9   6  -4   28.75    7.84   2
   9   6   4   28.99    5.99   1
   9   6   4   39.73    7.77   3
   9  -6  -4   27.18    2.77   1
  10   6   4   90.83   12.39   3
  10   6  -4   81.46    9.34   2
  10   6   4   83.56    9.65   1
  10   6   4   94.99   10.03   2
  10  -6   4   95.69    7.80   1
  10   6  -4   68.58   13.99   1
  11   6   4   49.59   10.61   3
  11   6   4   35.54    7.62   2
  11   6   4   45.09   10.18   1
  11   6  -4   27.78    6.10   1
  11   6  -4   34.61    6.43   2
   0   7  -4  280.50   18.12   2
   0   7   4  275.73   14.84   2
   0   7   4  308.96   20.98   1
   0   7   4  314.06   15.00   3
   0   7  -4  253.81   13.35   1
   0  -7  -4  264.85   16.00   2
   0  -7  -4  292.29   27.40   1
  -1   7   4  437.13   27.09   2
  -1  -7  -4  458.53   47.47   2
   1   7   4  448.95   20.48   2
  -1   7  -4  451.35   30.12   1
   1  -7  -4  421.79   24.01   2
   1  -7  -4  462.82   27.84   1
  -1   7  -4  471.50   29.04   2
   1   7   4  443.24   22.96   3
  -1   7   4  447.69   18.64   1
  -1  -7  -4  493.32   36.73   1
   1   7   4  476.19   33.44   1
  -1   7   4  439.44   24.47   3
  -1   7  -4  455.65   25.50   1
   1   7  -4  429.31   27.48   2
   1   7  -4  468.05   42.37   1
   2   7   4  390.54   22.52   1
  -2   7  -4  390.40   18.19   2
   2   7   4  388.39   21.83   3
   2   7   4  366.20   21.29   2
  -2   7  -4  386.49   15.72   1
  -2  -7  -4  424.49   26.73   1
  -2   7  -4  432.93   21.52   1
  -2  -7   4  428.09   33.74   1
  -2   7   4  405.41   27.02   3
   2   7  -4  391.93   26.60   2
  -2   7   4  408.34   26.07   2
  -2   7   4  400.02   26.84   1
   2   7  -4  408.76   26.07   1
   3  -7  -4   12.79    0.96   1
  -3   7  -4    9.68    1.80   3
  -3   7  -4   15.42    3.68   2
   3   7   4   14.40    3.84   1
  -3  -7  -4   10.47    3.74   1
  -3   7   4   14.90    2.37   2
  -3   7  -4   10.88    1.46   1
   3   7  -4    4.77    4.24   2
   3   7  -4    8.56    2.48   1
   3   7   4   11.81    4.16   3
  -3   7   4   14.48    1.98   3
   4   7  -4   99.10    9.84   2
  -4  -7  -4  118.72   16.62   1
  -4   7   4  109.73    5.36   3
   4   7   4  113.45   12.72   3
  -4   7  -4  103.70    8.52   2
   4   7   4  110.59    7.46   1
   4   7  -4  101.64    8.00   1
  -4   7  -4  115.91    6.22   1
  -4   7  -4  101.40    5.27   1
  -4   7  -4  117.82    7.12   3
  -4   7   4  127.32    8.97   2
   5   7   4  125.98   10.36   2
  -5   7  -4  136.76    6.40   3
   5   7   4  162.71   11.58   3
  -5   7  -4  160.10    9.81   1
   5   7   4  152.26    9.62   1
  -5   7   4  129.22    9.25   2
  -5   7  -4  132.26    7.97   1
   5   7  -4  130.64   12.16   2
   6   7   4  232.27   19.20   3
   6   7  -4  188.02   11.99   2
  -6   7   4  200.11   11.55   2
  -6   7  -4  205.77    9.52   1
   6   7   4  211.03   12.77   1
   6   7  -4  182.84   11.57   1
  -6   7  -4  193.76   11.67   1
   6   7   4  224.35   13.58   2
   7   7   4   35.22    6.31   3
   7   7   4   32.16    7.12   2
   7   7   4   41.90    6.42   1
  -7   7   4   32.78    5.61   2
   7   7  -4   30.90    6.60   2
   8   7  -4   22.42    6.46   2
   8   7   4   29.50    8.09   2
   8   7   4   20.84    5.36   1
  -9   7   4   60.42   10.97   2
   9   7   4   57.98    7.89   1
   9   7   4   78.63   10.27   2
   9   7  -4   65.01    7.96   1
  10   7   4  102.06   13.25   1
  10   7   4  118.41   13.12   3
  10   7  -4  115.47   11.04   2
  10   7  -4   89.63    8.78   1
  10   7   4  104.29   13.18   2
  11   7  -4   69.66   12.99   1
  11   7   4   56.42    8.51   1
  11   7  -4   85.93   12.02   2
  11   7   4   69.38    9.92   2
  11   7   4   79.21    8.26   3
   0   8   4   19.17    4.25   3
   0   8   4   18.13    4.56   2
   0   8  -4   18.46    3.51   2
   0  -8  -4   22.37    2.74   1
   0   8   4   20.27    2.67   1
  -1   8   4  315.88   26.26   1
   1   8   4  356.42   25.77   3
   1  -8  -4  349.05   16.27   1
  -1   8  -4  345.07   22.52   1
  -1   8  -4  358.84   17.55   2
   1   8  -4  338.80   14.17   2
  -1   8   4  338.04   25.79   3
   1   8   4  347.02   16.87   1
  -1  -8  -4  363.22   13.43   1
  -1   8   4  352.81   20.95   2
   1   8  -4  328.59   19.39   1
   1   8   4  363.10   20.39   2
   2   8  -4   60.48    5.56   2
  -2   8   4   65.26    4.93   3
   2   8   4   72.83    7.35   3
  -2   8  -4   68.97    6.59   2
   2   8  -4   71.41    6.17   1
   2   8   4   66.59    5.95   1
  -2   8   4   61.74    6.22   2
  -2  -8   4   59.00    6.52   1
  -2  -8  -4   66.70    6.19   1
  -2   8   4   62.44    4.70   1
  -2   8  -4   64.75    5.09   1
  -3  -8  -4  153.32   15.81   1
  -3   8  -4  144.47   13.23   3
   3   8   4  157.67    9.07   1
   3   8   4  130.71   10.53   3
  -3   8   4  138.71   10.32   2
  -3   8   4  146.44    8.12   3
  -3  -8   4  157.00    9.38   1
   3   8   4  143.27   11.25   2
  -3   8  -4  153.95    9.95   2
   3   8  -4  150.92   13.71   1
  -3   8  -4  164.05    9.29   1
  -3   8  -4  138.42    6.75   1
   3   8  -4  154.61   10.75   2
  -4   8  -4   15.68    1.58   1
  -4   8  -4   16.50    1.91   3
   4   8   4    8.70    4.13   1
  -4   8  -4   15.21    4.10   2
   4   8   4   20.95    4.31   3
  -4   8   4   13.22    1.51   3
   4   8  -4   23.15    5.35   1
   4   8   4   18.30    4.69   2
  -4   8  -4   17.82    2.23   1
   5   8  -4  216.95   14.83   1
  -5   8  -4  216.74   11.02   1
  -5   8  -4  206.70    7.42   1
   5   8  -4  247.13   16.50   2
   5   8   4  219.73   14.10   2
  -5   8   4  209.04   13.94   2
   5   8   4  229.94   15.72   3
   5   8   4  188.16   13.12   1
  -5   8   4  212.04    9.42   3
  -5   8  -4  217.14   14.72   2
  -5   8  -4  210.75   10.27   3
   6   8  -4  609.79   29.31   1
   6   8   4  613.56   44.08   1
  -6   8   4  689.67   29.00   2
   6   8   4  696.48   44.47   3
   6   8   4  740.96   42.33   2
  -6   8  -4  678.57   35.12   2
   6   8  -4  598.27   47.99   2
   7   8  -4   52.76    6.24   2
   7   8   4   62.61    9.44   3
   7   8  -4   46.47    6.86   1
   7   8   4   48.17    6.72   1
   7   8   4   57.37    8.15   2
  -7   8   4   61.04    5.62   2
  -8   8   4   10.34    4.19   2
   8   8  -4    1.21    5.75   1
   8   8   4    5.26    8.19   2
   8   8   4   16.39    6.13   3
   9   8   4   18.12    4.56   1
   9   8   4   14.91    6.47   2
   9   8   4   20.78    6.24   3
   9   8  -4   13.77    5.53   1
  -9   8   4   12.55    4.95   2
  10   8  -4   -4.31    5.86   1
  10   8   4    4.50    3.75   1
  10   8  -4   -4.16    5.01   2
  10   8   4   -1.76    3.81   2
  10   8   4   -4.55    3.75   3
   0   9   4  345.86   19.95   1
   0  -9  -4  315.29   30.75   1
   0   9  -4  351.46   16.53   1
   0   9   4  335.57   13.23   3
   0   9   4  365.26   21.05   2
   0   9  -4  321.83   23.34   2
   1   9   4   99.51    9.55   1
  -1   9   4   90.79    7.99   2
  -1   9   4   98.43    9.36   3
   1   9   4  111.69    9.37   2
   1   9  -4  111.47    8.13   2
   1   9   4  100.77    8.30   3
   1  -9  -4  103.03    5.92   1
   1   9  -4   83.43    5.95   1
  -1  -9  -4   95.15   10.43   1
  -1   9   4   96.05    6.58   1
  -1   9  -4  104.47    9.87   2
  -1   9  -4  107.71   10.55   1
  -2  -9  -4  160.84   14.57   1
  -2   9   4  147.28    8.31   3
   2  -9  -4  156.69    8.85   1
   2   9   4  167.70   10.92   3
  -2   9   4  174.21   11.01   2
  -2   9  -4  187.66   11.56   2
   2   9   4  153.16    8.59   2
   2   9   4  149.45    9.19   1
  -2   9  -4  158.66   17.58   1
  -2   9   4  153.70    9.05   1
   2   9  -4  160.84   12.29   1
  -3   9  -4   52.37    5.90   2
   3   9  -4   39.50    7.49   2
  -3   9   4   44.60    5.53   2
   3   9   4   57.70    5.59   2
  -3   9   4   45.35    4.16   3
   3   9   4   55.23    5.64   1
   4   9   4   -1.58    3.97   2
  -4   9   4    3.27    2.07   2
   4   9   4    2.98    2.29   1
  -4   9  -4    4.47    4.07   2
   4   9   4    3.34    2.92   3
  -4   9   4    3.31    1.43   3
   4   9  -4    4.62    4.36   2
   5   9  -4   55.11    8.41   1
  -5   9   4   64.99    8.89   2
  -5   9  -4   55.07    6.38   2
   5   9   4   69.26    6.82   1
   5   9  -4   68.58    9.48   2
   5   9   4   69.44    7.40   3
  -6   9  -4   27.85    5.60   2
   6   9   4   17.88    6.74   3
   6   9   4   22.35    5.33   1
   6   9   4   25.22    8.24   2
   6   9  -4   20.28    4.76   2
  -6   9   4   29.23    5.18   2
   7   9   4   23.72    5.99   1
   7   9  -4   38.01    7.55   1
  -7   9  -4   36.98    5.26   2
   7   9   4   44.36    7.57   2
  -7   9   4   39.34    5.67   2
   7   9  -4   27.64    6.54   2
   7   9   4   23.89    5.44   3
  -8   9   4   27.83    4.60   2
   8   9   4   24.21    7.32   2
   8   9  -4   24.37    7.05   2
   8   9  -4   34.68    8.83   1
  -8   9  -4   18.82    4.59   2
   9   9   4   56.58    8.22   1
   9   9  -4   54.45   10.82   1
  -9   9  -4   60.38    8.15   2
   9   9   4   68.77   10.27   3
   9   9  -4   49.34    8.80   2
   9   9   4   51.58    8.53   2
   0  10   4   18.04    5.03   2
   0  10   4   23.50    2.73   1
   1  10   4  158.48    9.10   1
  -1  10   4  158.92   14.33   3
  -1  10  -4  179.16   12.87   2
   1  10   4  162.78   11.30   2
   1  10   4  177.98   11.33   3
   1  10  -4  182.95   14.36   2
   1  10  -4  178.77   18.98   1
   2  10   4    5.76    4.92   2
  -2  10   4    7.57    3.45   2
   2  10  -4    4.58    3.78   2
   2  10   4   13.82    4.55   3
   2  10  -4   11.06    3.63   1
  -2  10  -4    7.42    3.10   2
   3  10  -4  122.59    9.08   2
  -3  10   4  116.52   10.98   2
  -3  10  -4  107.52    9.67   2
   3  10   4   94.06    8.88   1
   3  10  -4  123.29   12.34   1
   3  10   4  114.96    8.75   2
  -3  10   4  102.77    8.80   3
   4  10   4   11.45    3.89   3
   4  10  -4    2.44    6.67   2
   4  10   4   12.39    4.43   1
   5  10   4   47.16    8.23   3
   5  10   4   51.97    7.56   2
   5  10   4   61.88    8.17   1
  -5  10   4   53.54    6.04   2
   5  10  -4   43.83    8.11   2
   5  10  -4   41.80    5.45   1
  -5  10  -4   52.59    7.75   2
   6  10   4  109.17   10.91   1
   6  10  -4  110.46   11.67   2
   6  10   4  109.78   12.13   3
  -6  10   4  103.65   11.17   2
   6  10  -4  105.16   14.09   1
   6  10   4   95.17   10.66   2
  -6  10  -4   95.18   11.40   2
  -7  10   4   11.60    3.57   2
   7  10  -4    3.71    5.30   1
   7  10  -4   11.95    5.05   2
   7  10   4   12.40    3.92   1
  -7  10  -4    8.58    4.37   2
   7  10   4    5.89    4.12   3
   7  10   4   10.92    5.71   2
   8  10  -4   -0.83    7.16   2
   8  10  -4    4.85    4.18   1
   8  10   4    5.90    3.71   1
  -8  10  -4    9.22    4.72   2
   0  11   4   56.83    9.00   2
   0  11   4   73.09   10.10   3
   0  11  -4   80.55    7.44   2
   1  11  -4  225.95   16.29   2
   1  11   4  254.00   14.11   2
  -1  11   4  234.86   13.84   2
  -1  11   4  237.19   24.96   3
  -1  11  -4  242.55   20.17   2
   1  11   4  236.28   19.18   3
   2  11   4   71.35    7.07   3
  -2  11   4   64.10    5.27   3
  -2  11  -4   66.68    8.73   2
  -2  11   4   61.62    7.41   2
   3  11  -4  155.11   14.10   2
   3  11   4  161.59   13.35   2
   3  11   4  174.04   16.21   3
  -3  11  -4  167.09   15.50   2
   3  11  -4  133.31   25.23   1
   4  11  -4   44.03    7.61   2
   4  11   4   41.68    6.68   1
   4  11   4   51.69    7.55   3
  -4  11   4   45.23    6.91   2
   4  11  -4   53.70    7.39   1
  -4  11  -4   59.15    7.20   2
   4  11   4   58.91    8.39   2
   5  11  -4   67.83   11.36   1
  -5  11  -4   92.50   12.19   2
   5  11   4   75.61   10.00   3
   5  11   4   83.55   15.87   1
   5  11   4   84.10    9.94   2
  -6  11   4   45.62    7.54   2
   6  11   4   56.61    8.16   1
   6  11   4   54.97    9.26   2
   6  11  -4   38.58    7.05   1
   6  11  -4   36.05    6.96   2
   6  11   4   59.80    9.02   3
  -6  11  -4   57.11    6.63   2
   7  11  -4    2.54    4.51   1
   7  11   4   -1.95    4.04   2
   7  11  -4    2.03    4.84   2
   7  11   4   -0.76    4.21   1
  -7  11  -4   -4.79    4.38   2
   0  12   4    1.70    3.27   3
   0  12   4    4.32    5.24   2
   1  12  -4    5.76    4.65   2
   1  12   4    8.54    4.03   3
  -1  12  -4    6.76    4.15   2
   2  12  -4   -3.58    5.18   2
   2  12   4   -2.98    5.50   2
  -2  12  -4    3.34    3.41   2
   2  12   4    9.22    5.03   3
  -3  12   4   29.62    5.95   2
  -3  12  -4   33.53    7.90   2
   3  12   4   34.79    8.15   2
   3  12  -4   30.58    8.74   2
   4  12   4   12.50    5.86   2
  -4  12   4   21.49    5.64   2
   4  12   4   21.18    4.89   3
  -4  12  -4   22.51    5.81   2
   4  12  -4   31.14    7.08   2
   5  12  -4   25.32    6.47   2
  -5  12  -4   26.80    5.67   2
   5  12   4   32.78    7.60   2
  -5  12   4   20.70    5.88   2
   0  13   4  101.31   10.01   2
   0  13   4  122.80    8.29   3
   0  13  -4   94.16   16.69   3
   1  13   4  122.17    9.28   3
   1  13  -4  142.61   15.66   3
   1  13   4  143.85   16.48   2
  -1  13   4  133.24   19.74   2
   2  13   4   29.73    6.94   2
   2  13  -4   28.20    7.87   3
   2  13  -4   35.33    7.95   2
   2  13   4   27.79    7.12   3
  -2  13   4   32.07    6.77   2
  -2  13  -4   27.35    6.33   2
   0   0   5   -2.65    1.79   3
   0   0   5   -1.38    1.98   1
   0   0  -5   -3.54    1.29   3
   0   0  -5   -0.52    1.40   1
  -1   0   5 3530.08  140.32   3
   1   0   5 3605.70  132.55   3
   1   0  -5 3630.57  147.56   3
  -1   0   5 3871.23  127.57   1
  -1   0  -5 3624.15  153.75   3
  -1   0  -5 3692.09  141.10   1
   1   0  -5 3617.01  138.01   1
   1   0  -5 3718.66  152.79   2
   1   0   5 3709.81  133.30   1
   2   0   5    1.01    1.89   3
   2   0   5    5.72    2.35   1
   2   0  -5    2.73    2.19   3
  -2   0   5    3.22    0.90   2
  -2   0  -5    1.91    1.97   3
   2   0  -5    2.53    1.28   2
   3   0  -5  167.30   10.17   1
  -3   0  -5  175.16    9.07   1
   3   0  -5  150.78    7.05   2
  -3   0  -5  157.85   11.69   3
  -3   0   5  155.81    7.96   2
   3   0   5  165.25    7.96   1
   3   0   5  154.48    7.03   3
   4   0   5  607.55   28.82   3
   4   0  -5  597.65   23.96   1
  -4   0  -5  587.66   30.61   2
  -4   0  -5  643.45   37.42   1
  -4   0   5  595.38   36.93   2
  -4   0  -5  641.73   33.56   3
   4   0  -5  616.96   25.00   2
   4   0   5  585.10   24.19   1
   5   0   5  175.88   10.44   1
  -5   0  -5  186.70   13.88   1
  -5   0   5  179.98    8.94   2
  -5   0  -5  180.74   12.49   2
   5   0  -5  165.85    9.65   1
   5   0  -5  179.70    8.65   2
   5   0   5  177.41    9.05   3
  -5   0  -5  184.15   13.01   3
  -6   0  -5  564.11   31.05   3
   6   0   5  604.18   29.34   3
  -6   0   5  564.54   28.08   2
   6   0   5  594.77   25.59   1
   6   0  -5  585.18   31.21   1
  -7   0   5   13.66    3.24   2
   7   0   5   21.30    4.08   3
   7   0   5   15.77    3.05   1
   8   0   5  399.35   21.01   1
  -8   0   5  453.42   34.56   2
   8   0   5  429.30   26.77   3
   8   0  -5  469.32   32.78   1
   9   0  -5  448.49   31.95   1
   9   0   5  489.53   22.89   1
   9   0   5  444.89   31.94   3
  10   0  -5   94.45    8.15   1
  10   0   5  114.59   10.36   3
  11   0  -5  287.12   18.19   1
  11   0   5  305.71   28.32   1
  11   0   5  297.61   17.89   3
  12   0   5    1.63    3.66   1
  12   0  -5    5.10    4.91   1
   0   1  -5 9697.32  417.36   1
   0  -1   5 9658.68  339.50   3
   0   1   5 9134.89  388.66   1
   0   1  -5 9699.76  361.71   3
   0   1   5 9700.96  337.30   3
   0  -1   5 9563.81  390.55   1
   0  -1  -5 9999.98  411.53   1
   0  -1  -5 9708.11  348.66   3
  -1  -1  -5 4264.99  233.70   3
   1  -1   5 4072.12  132.25   3
   1   1  -5 4057.50  131.85   3
   1   1   5 4268.28  170.86   1
  -1   1  -5 4098.81  162.56   1
  -1   1  -5 4027.65  122.81   3
   1   1   5 4109.69  145.18   3
  -1   1   5 4154.22  144.32   1
  -1  -1  -5 4101.84  137.78   2
  -1   1   5 4231.90  166.65   3
   1   1  -5 4130.70  179.54   1
  -1  -1  -5 4034.79  154.83   1
   1  -1   5 3508.45  146.29   1
   1   1  -5 4235.78  233.90   2
   1  -1  -5 3989.30  146.77   1
   1  -1  -5 4147.43  145.41   3
   2  -1   5 1309.88   44.78   1
  -2  -1  -5 1249.34   70.87   1
   2  -1  -5 1251.53   42.78   3
   2   1   5 1274.90   60.16   3
  -2  -1   5 1319.34   93.61   2
  -2  -1  -5 1273.04   50.86   2
   2   1  -5 1288.54   57.50   1
   2   1  -5 1185.54   47.99   1
   2  -1  -5 1299.75   59.85   1
   2  -1   5 1240.62   33.92   3
  -2   1  -5 1319.17   52.95   3
  -2  -1  -5 1269.12   64.28   3
   2   1  -5 1274.84   62.49   2
  -2   1   5 1321.33   39.29   3
  -2   1  -5 1289.75   57.09   1
   2   1   5 1297.64   53.78   1
  -3  -1  -5  266.29   13.39   1
  -3   1   5  292.09   10.29   2
  -3  -1   5  303.42   15.90   2
   3  -1   5  301.83   11.55   1
   3  -1  -5  303.55   11.80   1
  -3  -1  -5  329.95   15.43   2
   3   1  -5  334.84   12.69   1
   3   1   5  310.51   13.92   1
  -3   1  -5  300.60   14.04   1
  -3   1  -5  331.46   20.02   3
   3  -1   5  304.45   14.35   3
   3   1  -5  300.22   13.54   2
  -3  -1  -5  318.63   15.10   3
   3  -1  -5  333.90   14.01   3
   3  -1  -5  310.57   17.18   1
   3   1   5  313.92   13.30   3
   4  -1   5  523.32   21.48   1
   4   1   5  570.83   32.23   1
  -4  -1  -5  616.79   34.07   3
  -4   1  -5  596.29   27.83   3
  -4   1   5  603.97   35.33   2
  -4  -1  -5  597.59   23.15   2
   4   1  -5  568.34   23.39   2
   4  -1  -5  574.29   24.98   1
  -4  -1  -5  565.94   32.91   1
   4  -1  -5  588.71   18.71   3
  -4   1  -5  592.81   27.70   1
   4   1   5  613.84   28.45   3
   4  -1   5  589.62   24.29   3
   4   1  -5  540.29   25.48   1
  -4  -1   5  574.84   36.38   2
  -5   1  -5   69.09    5.83   1
   5   1   5   68.35    6.22   1
  -5  -1   5   62.95    6.00   1
   5  -1   5   64.26    4.72   1
   5  -1  -5   59.38    3.97   3
  -5   1   5   71.28    5.32   2
  -5  -1   5   64.65    3.93   2
  -5  -1  -5   62.96    4.65   2
  -5   1  -5   59.61    4.04   3
   5   1  -5   70.26    4.62   2
   5   1   5   62.80    5.86   3
  -5  -1  -5   71.87    5.26   3
   5  -1   5   66.84    3.90   3
   5   1  -5   60.29    6.22   1
   6  -1  -5   89.19    7.51   1
   6  -1   5  100.60    6.38   3
  -6  -1  -5   97.06    7.33   3
   6   1  -5  114.36    8.60   1
  -6   1   5  103.46    6.65   2
   6   1  -5   95.36    6.95   2
   6  -1   5  100.69    5.38   1
  -6   1  -5   93.75    8.85   3
   6   1   5  100.92    5.54   1
  -6  -1   5  103.56    9.41   2
   6   1   5   93.94    6.53   3
   7   1  -5  209.49   11.67   1
   7   1   5  210.42   11.56   3
   7   1   5  201.86   10.93   1
   7   1  -5  235.32   12.02   2
   7  -1   5  234.76   12.81   1
   7  -1   5  219.02   10.06   3
  -7  -1   5  202.81   18.53   2
  -7   1   5  208.25   20.33   2
   7  -1  -5  230.16   11.06   1
   8   1  -5  153.60   11.70   1
  -8   1   5  132.91   14.40   2
   8  -1  -5  142.03    9.59   1
   8   1   5  137.49    7.78   3
   8  -1   5  134.14    8.30   1
   8  -1   5  136.66    6.99   3
   8   1   5  114.92   10.40   1
   9   1   5   98.66    7.06   1
   9  -1   5   91.32    6.98   3
   9  -1  -5  121.09    7.19   1
   9   1   5   99.84    8.65   3
   9   1  -5  107.93    8.58   1
   9  -1   5  105.15    9.75   1
  10   1  -5   75.20   10.26   1
  10   1   5   59.22    8.13   3
  10   1   5   78.05    7.91   1
  10  -1   5   75.79    8.08   1
  10  -1   5   67.71    6.00   3
  10  -1  -5   63.31    7.45   1
  11   1   5   15.68    5.67   1
  11   1   5   16.32    4.13   3
  11   1  -5   23.22    5.26   1
  11  -1  -5   14.04    4.21   1
  12  -1   5    4.07    4.19   1
  12   1  -5   11.11    5.04   1
  12   1  -5    4.47    3.09   3
  12   1   5   10.36    4.87   1
  12  -1  -5    3.32    3.77   1
   0   2   5  199.92    7.80   2
   0   2   5  198.00    8.46   1
   0  -2  -5  192.15   12.75   3
   0  -2  -5  195.12   10.70   2
   0   2  -5  182.59   10.23   2
   0   2  -5  193.81   11.50   1
   0   2  -5  200.37    8.07   3
   0  -2   5  179.93    7.91   1
   0   2   5  186.12    6.77   3
   0  -2  -5  199.20    8.39   1
  -1  -2   5  261.66   17.62   2
   1   2  -5  226.81   10.15   2
  -1  -2  -5  253.44   11.81   3
  -1  -2  -5  256.38    9.77   2
   1   2   5  249.82   12.44   3
  -1   2  -5  249.81   13.16   1
  -1   2  -5  224.63   11.20   3
  -1   2   5  229.10    8.03   2
   1   2   5  231.73    8.14   2
  -1   2   5  226.58    7.87   1
  -1  -2  -5  214.10   11.72   1
   1  -2   5  232.65   11.55   1
   1  -2  -5  216.15    8.52   1
   1  -2  -5  246.26   10.78   2
   1   2  -5  205.22    9.70   1
  -1   2   5  221.51    8.93   3
   1  -2  -5  231.34   10.99   3
   1   2   5  197.92    9.38   1
  -2   2   5  629.11   21.69   3
   2   2  -5  636.21   33.18   2
   2  -2   5  619.84   22.09   3
  -2   2   5  644.67   26.43   1
  -2   2   5  639.96   25.80   2
  -2  -2  -5  636.41   24.73   2
   2   2   5  677.81   31.20   3
   2  -2   5  659.85   25.95   1
   2  -2  -5  605.91   23.29   3
   2   2   5  647.60   23.63   1
  -2  -2  -5  691.68   33.42   3
   2   2   5  643.64   33.20   2
  -2  -2   5  627.61   35.76   2
  -2   2  -5  621.11   25.14   1
   2  -2  -5  625.72   25.91   1
  -2   2  -5  652.54   23.74   3
  -2  -2  -5  573.64   25.14   1
   2   2  -5  638.77   27.09   1
   3  -2  -5 3937.66  183.44   1
  -3   2  -5 4072.45  196.17   3
  -3  -2  -5 3896.27  148.83   3
  -3   2  -5 4070.89  179.66   1
   3   2  -5 4161.19  259.91   2
   3   2   5 4001.00  165.75   3
  -3   2   5 4057.97  132.37   2
  -3  -2  -5 3755.63  173.77   1
   3   2  -5 4006.80  158.99   1
   3   2   5 3791.07  149.96   1
   3   2   5 3916.42  148.79   2
   3  -2   5 3865.74  155.11   3
  -3  -2  -5 3862.61  167.33   2
   3  -2  -5 3825.23  162.56   3
   3  -2   5 3913.86  150.52   1
  -3  -2   5 3989.83  261.48   2
  -4  -2  -5  571.94   40.18   3
   4  -2   5  556.89   16.34   3
   4   2   5  568.51   19.61   2
   4   2   5  615.28   27.18   1
   4  -2  -5  594.78   20.30   3
   4   2  -5  566.31   26.03   1
  -4  -2   5  583.94   42.29   2
   4   2  -5  578.24   27.80   2
  -4   2  -5  617.79   44.20   1
  -4  -2   5  579.18   28.57   1
  -4   2   5  582.27   20.54   2
  -4   2  -5  568.76   36.36   3
   4  -2  -5  561.78   27.05   1
  -4  -2  -5  541.58   24.45   2
  -4  -2  -5  613.31   38.16   1
   4  -2   5  553.92   22.48   1
   4  -2  -5  576.49   21.11   1
   4   2   5  608.20   29.99   3
   5  -2  -5  643.66   33.09   3
  -5  -2  -5  625.10   20.83   2
  -5   2   5  623.00   26.18   2
  -5  -2   5  654.96   48.37   1
   5   2   5  661.37   49.57   3
   5  -2   5  625.69   26.86   3
   5  -2  -5  635.71   27.68   1
   5  -2   5  620.94   28.13   1
  -5   2  -5  637.66   47.50   1
  -5  -2   5  602.61   25.30   2
   5   2  -5  643.97   27.68   1
  -5  -2  -5  637.57   44.12   1
   5  -2  -5  680.35   25.61   1
   5   2   5  579.90   25.06   1
   5   2  -5  653.38   25.44   2
  -5   2  -5  672.28   44.24   3
  -5  -2  -5  629.32   47.76   3
   6  -2   5  391.16   18.67   3
   6   2  -5  388.69   19.51   1
   6  -2  -5  367.83   18.16   1
   6   2  -5  390.01   22.80   2
   6  -2  -5  371.94   14.43   3
  -6   2   5  380.32   18.86   2
  -6  -2   5  344.54   23.94   2
   6   2   5  396.72   19.19   3
   6   2   5  345.47   19.20   1
  -6   2  -5  378.27   19.03   3
   6  -2   5  408.97   19.72   1
   7   2   5  154.37   12.88   3
  -7   2   5  183.30   15.86   2
   7   2  -5  198.47   11.97   1
  -7   2  -5  194.03   17.38   3
   7   2   5  170.43   10.26   1
   7  -2   5  190.08    9.66   3
   7  -2   5  179.07   12.75   1
   7   2  -5  173.23   12.79   2
   7  -2  -5  182.35   10.81   1
   7  -2  -5  175.42    7.42   3
  -7  -2   5  177.56   10.66   2
   8   2   5  105.62    7.12   3
  -8   2   5   89.11    7.59   2
   8   2  -5   95.76    7.77   1
   8   2  -5   86.64    7.29   2
   8  -2   5   86.74    7.43   3
   8   2   5   92.89    7.25   1
   8  -2   5   96.91    8.22   1
   8  -2  -5   81.51    6.47   1
   8  -2  -5   86.61   10.36   3
   9   2  -5  204.56   14.90   2
   9   2   5  210.24   11.87   3
   9   2   5  219.43   18.63   1
   9  -2  -5  193.82    9.57   3
   9  -2   5  182.35   11.19   1
   9  -2  -5  210.25   11.09   1
   9  -2   5  198.78    8.84   3
  10  -2   5  234.20   29.69   3
  10   2  -5  229.11   15.35   1
  10   2   5  267.22   20.14   1
  10  -2   5  257.06   15.43   1
  10  -2  -5  253.99   18.95   1
  10   2   5  254.48   24.35   3
  11   2   5   20.91    4.48   3
  11  -2  -5   26.61    5.20   1
  11  -2   5   27.06    4.90   1
  11   2   5   22.55    6.06   1
  12   2   5  334.78   22.44   1
  12   2   5  276.98   36.26   3
  12   2  -5  242.83   29.09   1
  12  -2   5  275.66   35.28   1
  12  -2  -5  309.70   22.45   1
   0  -3  -5   49.65    3.86   1
   0   3  -5   45.24    5.06   1
   0   3   5   46.42    3.35   2
   0   3   5   42.71    2.97   1
   0  -3  -5   45.47    3.78   2
   0  -3  -5   52.51    3.60   3
   0   3   5   48.01    4.01   3
   0   3  -5   45.65    4.50   2
  -1  -3  -5   59.98    3.96   2
  -1   3   5   64.12    3.66   3
   1   3  -5   70.40    5.56   1
   1   3   5   63.51    4.72   3
   1  -3  -5   55.72    3.50   1
   1   3   5   53.16    3.81   2
  -1   3  -5   60.81    5.10   1
  -1  -3  -5   58.29    4.25   3
  -1  -3  -5   66.69    4.96   1
  -1   3   5   68.94    4.19   1
  -1   3   5   61.04    3.73   2
   1   3  -5   67.63    6.96   1
   1   3  -5   59.59    5.96   2
   1  -3  -5   61.16    4.99   3
  -1  -3   5   53.45    5.84   2
   1  -3  -5   62.99    3.09   2
  -1   3  -5   64.37    3.94   3
   1  -3   5   58.85    4.74   1
   1   3   5   52.47    3.91   1
  -2   3   5  728.54   24.45   3
   2  -3   5  702.92   31.25   1
   2  -3  -5  757.92   39.01   1
   2   3  -5  680.47   32.27   1
   2  -3  -5  724.32   38.52   3
  -2  -3  -5  775.93   44.52   1
  -2  -3   5  746.12   34.01   2
  -2   3  -5  745.65   21.68   3
  -2  -3  -5  736.51   28.78   2
  -2   3   5  759.48   38.09   2
  -2  -3  -5  729.62   36.77   3
   2   3   5  725.29   38.14   3
   2   3   5  730.58   34.38   1
  -2   3   5  739.51   33.86   1
   2   3  -5  744.32   37.74   2
  -2   3  -5  747.40   45.32   1
   2   3   5  755.28   29.24   2
   3  -3  -5  138.99    6.56   1
   3   3   5  140.08   11.37   1
  -3   3   5  134.04    5.83   3
  -3  -3   5  131.60    6.49   2
   3  -3  -5  137.18    7.88   3
  -3   3  -5  137.95    6.83   3
   3   3  -5  153.14    9.15   1
   3   3   5  139.87    7.88   2
  -3  -3  -5  141.07   10.38   3
  -3  -3   5  119.16    8.84   1
  -3   3   5  131.73    6.63   2
   3  -3   5  127.31    6.03   1
   3  -3   5  140.17    6.50   3
   3   3  -5  137.97   10.44   2
  -3  -3  -5  124.85    8.39   2
   3   3   5  136.66    7.65   3
  -3  -3  -5  142.33    7.71   1
  -3   3  -5  129.90    5.18   1
   4  -3   5  848.30   32.02   3
  -4  -3  -5  882.65   41.98   2
  -4   3  -5  859.56   80.55   1
   4   3  -5  873.65   38.22   1
  -4   3  -5  854.53   47.11   3
   4   3  -5  874.20   41.51   2
   4  -3  -5  822.29   37.73   1
  -4  -3  -5  834.73   48.26   1
   4  -3   5  846.30   39.45   1
  -4  -3   5  824.63   62.63   2
   4  -3  -5  848.05   40.57   3
   4  -3  -5  851.03   35.14   1
   4   3   5  881.86   32.16   2
  -4  -3  -5  799.35   53.76   3
   4   3   5  839.10   64.52   1
  -4  -3   5  828.10   50.88   1
   4   3   5  791.76   37.45   3
   5   3   5 1535.11   64.20   2
  -5   3   5 1515.52   76.81   2
   5   3  -5 1400.66   59.35   1
   5   3  -5 1495.68   74.29   2
   5   3   5 1532.28  101.01   1
   5  -3  -5 1531.61   64.37   3
  -5  -3   5 1479.41   96.23   2
   5  -3   5 1522.86   55.13   3
   5  -3  -5 1518.54   62.70   1
  -5   3  -5 1540.40  129.77   1
  -5   3  -5 1565.91   86.93   3
   5   3   5 1572.33   98.34   3
   5  -3   5 1527.59   64.02   1
   5  -3  -5 1477.11   75.80   1
  -6   3   5    6.03    2.07   2
   6  -3  -5    7.52    2.58   1
  -6  -3   5    2.71    2.19   2
   6  -3  -5    6.67    1.96   1
   6   3  -5    8.39    3.61   1
   6  -3   5    4.97    2.73   1
   6  -3  -5    6.93    1.31   3
  -6   3  -5    5.09    1.63   3
  -7   3   5  284.95   17.97   2
   7   3   5  302.57   17.92   3
   7   3  -5  351.31   18.31   1
   7   3  -5  291.09   14.17   2
   7  -3  -5  298.90   10.61   3
   7   3   5  292.32   14.92   1
   7  -3  -5  267.42   14.29   1
   7  -3  -5  296.07   23.98   1
   7  -3   5  290.84    9.46   3
   7  -3   5  310.54   14.49   1
   7   3   5  317.04   16.53   2
  -7   3  -5  280.45   15.13   3
   8  -3  -5   19.72    3.19   1
   8  -3   5   19.39    1.96   3
   8   3  -5   15.87    3.85   1
   8   3   5   11.65    4.49   1
  -8   3   5   16.13    3.40   2
   8  -3  -5   20.37    2.50   3
   8  -3   5   13.51    2.82   1
   9  -3  -5  975.96   73.02   1
   9   3   5  982.00   35.10   3
   9   3  -5  893.49   52.04   2
   9  -3   5  969.22   67.23   1
   9   3  -5  999.18   63.93   1
   9  -3   5  895.59   36.35   3
   9   3   5  935.33   48.44   1
  10   3   5  387.96   19.56   1
  10   3  -5  304.35   23.42   2
  10  -3  -5  339.20   18.05   1
  10  -3   5  366.46   21.77   1
  10   3  -5  359.44   22.20   1
  10   3   5  305.10   23.10   3
  11   3  -5   67.13    7.99   1
  11  -3  -5   72.80    5.95   1
  11  -3   5   52.51    6.17   1
  11   3   5   62.15    8.39   1
  11   3   5   71.43   10.49   3
  12  -3  -5   14.18    3.54   1
  12   3   5   16.25    3.96   3
  12   3   5   23.25    5.44   1
   0   4  -5 1164.90   70.97   2
   0   4  -5 1094.74   59.65   1
   0   4   5 1110.39   44.80   3
   0  -4  -5 1101.73   60.92   2
   0  -4  -5 1150.55   58.64   1
   0   4   5 1106.45   48.39   1
   0  -4  -5 1136.68   63.37   3
   0   4   5 1167.24   56.40   2
   0   4  -5 1150.90   46.91   1
  -1   4  -5  250.82   13.25   1
  -1   4   5  263.43   11.65   2
   1   4   5  273.41   15.05   1
  -1   4   5  268.85   14.68   3
   1   4  -5  284.92   13.27   2
  -1  -4   5  268.02   13.58   2
  -1   4   5  271.42   12.83   1
   1  -4  -5  260.02   17.78   1
   1  -4  -5  237.27   12.95   3
  -1  -4  -5  254.70   14.02   1
  -1  -4  -5  266.44   15.76   2
   1  -4  -5  276.84   16.99   2
  -1   4  -5  304.50   18.19   2
   1   4   5  256.95   16.80   2
  -1  -4  -5  275.45   15.56   3
   1   4   5  289.42   12.87   3
   1   4  -5  244.55   12.61   1
   2   4   5  650.04   31.33   1
  -2   4   5  623.97   32.67   2
   2  -4  -5  583.08   26.13   1
   2   4  -5  643.58   29.58   1
  -2   4   5  639.51   26.44   3
  -2  -4   5  609.50   46.19   2
  -2  -4  -5  621.35   30.64   3
   2   4   5  612.55   24.45   2
   2   4   5  632.42   36.61   3
   2  -4   5  684.49   25.46   1
  -2   4  -5  622.39   32.89   3
   2   4  -5  668.20   36.57   2
  -2   4   5  607.50   25.18   1
  -2  -4  -5  617.57   23.63   2
  -2   4  -5  593.14   40.18   1
   2  -4  -5  631.61   37.17   3
  -2  -4  -5  625.11   34.23   1
  -3  -4   5  438.11   17.34   2
   3   4   5  413.53   18.91   3
   3  -4  -5  412.27   21.10   3
  -3   4   5  412.30   25.07   2
  -3   4   5  402.03   14.09   3
   3  -4  -5  423.42   20.94   1
  -3   4  -5  434.40   19.72   1
  -3  -4  -5  415.50   20.52   3
  -3   4  -5  431.82   27.18   3
  -3  -4   5  389.24   26.15   1
  -3  -4  -5  376.99   23.04   1
   3   4   5  454.96   17.60   2
   3   4  -5  407.72   19.19   1
   3  -4   5  396.91   19.56   1
  -3  -4  -5  399.25   23.86   2
   3   4  -5  361.46   17.52   2
   3   4   5  425.50   21.18   1
  -4   4   5 1166.71   76.49   2
  -4  -4   5 1086.44   46.56   2
   4   4   5 1091.30   56.11   3
   4   4   5 1162.01   48.55   2
   4  -4  -5 1083.16   46.98   1
   4  -4  -5 1131.91   63.99   1
  -4  -4  -5 1109.52   67.00   1
   4  -4  -5 1136.75   61.93   3
  -4   4  -5 1151.45   52.83   3
   4  -4   5 1119.32   50.97   1
   4   4  -5 1152.78   58.62   2
   4   4   5 1150.08   70.83   1
  -4   4  -5 1124.03  107.11   1
  -4  -4  -5 1165.36   55.46   2
   4   4  -5 1186.93   65.60   1
  -4   4   5 1155.58   51.92   3
  -4  -4   5 1128.55   70.30   1
   5   4  -5  213.02   18.09   1
   5  -4  -5  199.65    7.31   3
  -5  -4   5  178.95   19.13   2
   5   4   5  207.99   11.17   2
  -5   4  -5  192.30   14.29   3
   5  -4  -5  179.45    8.37   1
   5  -4   5  194.52   10.26   1
   5   4   5  190.52   10.56   1
  -5   4  -5  212.98   13.11   1
   5   4   5  196.78   13.37   3
   5  -4  -5  207.56   11.13   1
   5   4  -5  191.49   12.78   2
   6   4   5   80.53    8.35   2
  -6   4  -5  108.81    8.85   3
   6  -4  -5   86.71    4.67   1
   6   4   5   93.12    8.83   1
   6  -4  -5   98.77    4.21   3
   6   4  -5   98.67   10.48   1
   6  -4  -5   97.09    5.33   1
   6   4  -5   74.58    7.92   2
   6  -4   5   92.53    5.91   1
   7  -4   5  102.67    7.40   3
   7   4   5  106.22    8.08   2
   7   4   5  130.10   12.33   1
  -7   4   5  102.53    9.72   2
   7  -4  -5  101.18    7.74   1
   7   4  -5  119.21   10.22   1
   7  -4   5   89.41    7.68   1
   7  -4  -5  117.40    5.44   3
   7   4  -5  112.21    9.06   2
   7   4   5  116.09   10.85   3
   7  -4  -5   94.27    7.44   1
  -7   4  -5  104.98    8.35   3
   8   4   5  519.68   27.90   1
   8   4  -5  607.70   40.90   2
   8  -4  -5  584.63   28.58   1
   8  -4  -5  591.65   35.98   1
  -8   4   5  573.84   36.79   2
   8   4  -5  659.53   39.86   1
   8   4   5  538.32   36.37   3
   8   4   5  614.17   41.95   2
   8  -4   5  584.00   29.63   3
   8  -4   5  585.51   30.95   1
   8  -4  -5  576.65   26.26   3
   9   4   5   94.29    9.04   3
   9  -4   5   97.59    9.01   3
   9  -4  -5  113.37    9.57   1
   9   4  -5   97.45    8.00   2
   9   4   5   91.61    8.08   1
   9   4  -5  114.49   11.56   1
   9  -4   5  111.77    8.33   1
  10   4  -5   57.85    9.19   2
  10  -4  -5   42.95    5.48   1
  10   4   5   43.34    8.88   1
  10   4  -5   64.89    8.68   1
  10   4   5   56.35   10.67   3
  10  -4   5   65.45    8.15   1
  11  -4  -5   10.13    3.15   1
  11   4  -5   11.99    4.29   1
  11   4   5    6.04    4.70   3
  11   4   5    1.02    6.43   1
  11   4  -5   13.78    5.66   2
  12  -4  -5    9.13    3.60   1
  12   4   5   13.02    4.43   1
  12   4  -5    8.14    5.60   1
  12  -4   5    6.47    3.18   1
   0   5  -5   38.31    3.97   1
   0   5   5   38.73    4.09   1
   0   5  -5   31.56    3.64   2
   0   5   5   33.44    4.53   3
   0   5  -5   44.73    5.09   1
   0   5   5   39.79    4.86   2
   0  -5  -5   40.56    3.29   2
   0  -5  -5   38.41    4.97   1
   1  -5  -5  225.07   11.85   1
  -1   5   5  221.32   13.63   3
  -1   5   5  203.78    8.75   1
  -1  -5   5  186.76   10.95   2
  -1   5  -5  215.49   16.24   1
   1  -5  -5  244.62   16.01   3
  -1  -5  -5  209.05   13.16   2
  -1  -5  -5  213.38   10.50   1
   1   5   5  251.95   11.99   2
  -1   5   5  209.69    9.95   2
  -1   5  -5  242.69   17.56   2
  -1  -5  -5  221.60   10.87   3
   1   5  -5  210.89   12.32   2
   1   5  -5  215.77   11.73   1
   1   5   5  218.37   10.19   1
   1   5   5  227.08   12.24   3
  -1   5  -5  231.43   11.29   1
   1  -5  -5  219.75   13.09   2
   2   5  -5  153.08    9.86   2
   2   5   5  153.66    8.39   3
  -2   5  -5  127.05    9.35   1
   2   5   5  132.79    8.03   1
   2  -5  -5  134.64    6.46   1
  -2  -5  -5  127.91    9.17   1
   2   5   5  137.96    8.76   2
  -2   5   5  138.69    6.89   3
  -2  -5   5  138.87    7.91   2
   2  -5  -5  134.39    8.92   3
   2   5  -5  119.75   12.21   1
  -2   5  -5  126.48    4.93   3
  -2  -5  -5  144.13    6.42   2
  -2   5  -5  138.27   11.38   2
  -2   5   5  139.60    7.60   1
  -2  -5  -5  139.23    8.00   3
  -2   5   5  132.96    8.25   2
   3   5   5  378.20   21.12   3
  -3   5  -5  336.89   15.61   3
   3   5  -5  385.28   19.25   2
  -3  -5  -5  305.96   30.18   2
   3   5   5  305.18   14.87   2
  -3  -5   5  345.65   30.49   1
   3  -5  -5  377.59   22.50   3
   3   5  -5  360.81   15.94   1
  -3  -5  -5  324.76   20.13   1
  -3   5   5  367.08   24.12   1
  -3   5  -5  336.70   17.95   1
   3  -5   5  353.00   18.88   1
  -3   5   5  334.82   18.69   3
  -3  -5   5  340.58   20.42   2
  -3   5   5  333.44   17.48   2
   3   5   5  359.39   21.06   1
   4   5  -5  419.03   27.60   2
   4   5   5  463.74   35.76   1
  -4   5   5  428.77   28.62   3
   4   5  -5  437.42   19.45   1
  -4  -5  -5  463.05   31.38   1
  -4   5  -5  446.96   35.32   1
   4   5   5  488.40   19.66   2
   4  -5  -5  444.38   22.94   3
   4   5   5  425.05   21.81   3
   4  -5   5  454.34   21.11   1
  -4   5   5  451.38   21.58   2
   4  -5  -5  426.31   18.02   1
  -4   5  -5  449.32   22.33   3
  -4  -5   5  444.52   36.52   1
   5  -5   5    4.79    2.06   1
  -5   5  -5    8.73    2.33   1
   5  -5  -5    8.34    1.40   3
   5   5  -5    7.07    3.97   2
   5   5   5    7.51    4.11   1
   5   5   5   13.88    4.39   3
  -5   5   5    7.67    1.80   2
   5  -5  -5    6.70    1.56   1
   5   5  -5    8.49    4.63   1
  -5   5  -5    8.43    1.47   3
   5   5   5   10.16    4.00   2
   6  -5   5  275.65   16.13   1
   6  -5  -5  245.45    9.85   3
   6   5  -5  265.84   17.78   1
   6  -5  -5  258.99   15.15   1
  -6   5  -5  246.40   14.71   3
   6   5   5  211.67   16.17   3
   6   5   5  252.23   16.91   2
   6   5   5  240.18   18.99   1
   7  -5  -5  161.81    8.74   1
   7   5   5  188.80   12.48   3
   7  -5  -5  160.75    6.96   3
   7   5  -5  173.22   10.25   2
  -7   5  -5  160.46    7.10   3
   7  -5   5  152.50    8.89   1
   7   5   5  169.46   10.38   2
   7   5  -5  150.04   10.87   1
   7   5   5  170.21    9.87   1
   8  -5   5  125.63    6.69   1
   8   5   5  104.37    9.36   3
   8   5   5  133.75   15.73   1
   8  -5  -5  121.62    7.61   1
   8   5  -5  117.72   10.44   2
  -8   5   5  123.58   11.73   2
   8   5  -5  139.99   10.90   1
   8   5   5  129.50   11.33   2
   9   5   5   51.99    6.01   3
   9  -5   5   51.36    4.77   1
   9   5   5   46.72    6.26   1
   9   5  -5   50.22    6.05   2
   9   5  -5   57.71    6.92   1
   9   5   5   52.39    7.84   2
   9  -5  -5   43.03    4.09   1
  10   5  -5  201.98   12.93   2
  10  -5   5  222.15   25.74   1
  10   5  -5  217.11   17.28   1
  10   5   5  210.94   12.20   3
  10   5   5  196.51   12.82   1
  10  -5  -5  201.02   17.79   1
  11   5  -5   88.70    8.52   2
  11   5  -5   88.33   12.77   1
  11   5   5   78.27   11.33   3
  11   5   5   80.01   11.77   1
  11  -5   5   93.65   12.49   1
  11  -5  -5   89.97    8.28   1
   0   6   5   91.74    7.92   3
   0  -6  -5   74.74    5.21   2
   0  -6  -5  101.26    7.84   1
   0   6   5   79.76    4.54   1
   0   6  -5   81.30    5.69   1
   0   6   5   85.99    6.60   2
   0   6  -5   74.32    6.03   2
   0   6  -5   86.32    5.25   1
   1   6   5  193.76   15.49   3
  -1   6  -5  176.85   14.67   1
   1   6  -5  206.55   13.04   2
  -1   6  -5  204.26   12.79   1
   1  -6  -5  172.76   10.90   3
  -1   6  -5  205.35   12.99   2
   1  -6  -5  185.39    9.71   1
  -1   6   5  165.82    9.66   1
   1   6   5  171.07   12.62   1
  -1   6   5  166.55    8.24   2
  -1  -6  -5  168.06   11.91   1
  -1   6   5  195.24    8.63   3
   1  -6  -5  186.81   11.99   2
  -1  -6  -5  193.46    8.34   2
   1   6   5  178.79   10.58   2
   1   6  -5  206.14   10.29   1
  -2   6  -5  226.09   11.55   1
  -2   6  -5  192.53   13.94   3
   2   6   5  211.44   16.75   1
   2   6   5  194.49   15.43   2
  -2  -6  -5  214.61   16.29   2
  -2   6  -5  195.84   19.37   1
   2  -6  -5  202.47   10.78   1
   2  -6  -5  216.36   11.88   3
  -2   6  -5  190.26   13.23   2
   2   6   5  202.00   16.24   3
  -2   6   5  199.48    9.09   2
  -2   6   5  206.98   10.93   3
   2   6  -5  227.53   13.42   2
   2   6  -5  194.19   10.60   1
  -2  -6  -5  182.84   15.07   1
  -2   6   5  203.41   12.88   1
   3   6   5   62.03    7.31   2
   3   6   5   64.26    5.11   1
  -3   6   5   63.64    5.43   2
  -3   6   5   65.17    3.79   3
  -3  -6  -5   60.88    8.19   1
   3   6  -5   64.22    5.72   1
   3   6   5   61.95    7.39   3
  -3   6  -5   73.27    5.65   1
   3  -6  -5   58.42    4.41   3
   3   6  -5   69.10    8.70   2
  -3   6  -5   70.40    5.20   2
  -3   6  -5   66.30    8.92   1
  -3   6  -5   69.35    3.69   3
  -3   6   5   55.06    3.73   1
  -3  -6   5   62.06    6.40   1
   4   6  -5  129.18   10.19   2
   4  -6  -5  127.15    8.41   3
  -4   6   5  158.48    8.72   2
   4   6   5  166.25   11.99   1
  -4   6  -5  134.22    8.12   3
  -4   6   5  154.53    8.56   3
   4  -6  -5  141.24    5.28   1
   4  -6  -5  145.21    5.55   1
   4   6   5  161.72   11.43   2
  -4  -6  -5  126.44   12.03   1
   4   6  -5  123.49   10.67   1
  -4   6  -5  135.73    6.02   1
   4   6   5  142.76   10.24   3
   5   6  -5   -3.65    2.90   1
  -5   6   5    0.85    1.59   2
   5   6   5   -3.07    4.45   2
  -5   6  -5   -0.94    0.91   3
   5  -6   5    2.00    1.71   1
   5  -6  -5   -0.35    0.50   1
   5   6   5    3.76    3.32   1
   5   6   5    1.13    2.37   3
   6  -6   5   34.25    3.21   1
  -6   6   5   30.94    4.04   2
   6  -6  -5   33.98    1.41   1
   6   6  -5   24.46    5.18   2
   6   6  -5   38.23    4.73   1
   6  -6  -5   30.59    1.53   1
  -6   6  -5   27.78    2.15   3
   6   6   5   26.10    5.43   1
   6   6   5   30.90    6.55   2
   7   6   5  130.89   16.21   2
   7  -6  -5  161.52    5.42   1
   7   6   5  162.00   13.34   1
   7   6  -5  132.22    9.86   1
  -7   6   5  127.43   12.09   2
   7   6  -5  143.20   12.76   2
   7  -6  -5  159.99    5.76   1
   7  -6   5  162.91    9.02   1
   8   6   5   41.25    6.96   2
   8   6   5   32.55    7.73   1
   8  -6   5   37.97    5.15   1
   8   6  -5   40.67    6.72   1
   8   6   5   35.00    6.35   3
   8  -6  -5   47.07    2.64   1
   9   6   5   37.54    7.76   1
   9   6   5   34.74    7.60   3
   9  -6   5   41.04    3.67   1
   9  -6  -5   45.70    4.01   1
   9   6  -5   46.42    7.66   2
  10   6   5   69.03   10.50   2
  10  -6   5   73.55    8.48   1
  10   6  -5   69.85    8.81   2
  10   6   5   79.36    9.81   3
  10   6   5   66.78    8.52   1
  10   6  -5   61.20    8.53   1
  11   6  -5  105.76   10.91   1
  11   6  -5   91.78   10.28   2
  11   6   5   85.31    9.88   1
  11   6   5   79.76   12.47   3
   0   7   5 1917.20   90.19   3
   0  -7  -5 2051.50  143.66   2
   0   7  -5 2042.34  107.33   2
   0   7   5 2108.25  141.95   1
   0   7   5 2051.54   97.94   2
   0   7  -5 2100.96  131.54   1
   0  -7  -5 2122.15  140.00   1
  -1   7   5  169.17    9.40   1
  -1   7  -5  158.39    9.39   1
   1   7   5  157.29   12.67   2
  -1  -7  -5  173.16   15.84   2
   1  -7  -5  160.78   13.05   2
   1  -7  -5  161.55    7.40   1
   1   7  -5  162.56   12.49   1
  -1   7   5  180.20   10.94   2
  -1   7   5  168.07   15.65   3
   1   7   5  152.38   12.19   1
   1   7   5  154.48    9.86   3
   1   7  -5  184.37   10.81   2
  -1  -7  -5  179.34   13.50   1
   2   7   5  182.81   11.63   1
   2   7   5  184.95   13.34   3
  -2   7  -5  177.18   10.31   1
  -2   7   5  182.28    9.49   3
  -2   7   5  171.98    9.93   2
  -2  -7  -5  166.84   13.56   1
   2   7  -5  167.63   17.41   2
   2   7   5  174.45    9.72   2
  -2   7  -5  169.09   10.23   2
  -2   7   5  196.74   13.12   1
   2   7  -5  174.02    9.15   1
  -3   7   5   76.96    4.63   3
   3   7   5   78.68    7.44   1
   3   7  -5   68.11    5.18   1
  -3   7  -5   89.04    6.37   2
  -3   7  -5   70.72    8.53   1
   3  -7  -5   69.52    3.13   1
   3   7  -5   62.05    6.26   2
   3   7   5   73.38    6.59   2
  -3   7   5   82.71    5.43   1
  -3   7  -5   80.34    5.71   1
  -3   7  -5   75.31    5.05   3
  -3   7   5   62.37    6.23   2
   3   7   5   78.92    9.48   3
  -3  -7   5   87.75   13.31   1
  -3  -7  -5   76.54    8.82   1
  -4   7   5   65.14    4.73   3
  -4   7  -5   62.58    5.60   1
   4   7  -5   60.85    5.99   1
   4   7  -5   51.55    5.96   2
  -4   7  -5   59.48    5.18   1
  -4   7  -5   63.34    6.90   2
  -4   7  -5   51.06    4.16   3
   4   7   5   52.52    5.66   3
   4   7   5   58.19    7.31   1
  -4   7   5   58.81    5.46   2
   5   7  -5  367.06   19.20   2
   5   7   5  415.86   19.77   2
  -5   7  -5  353.25   24.86   1
   5   7  -5  314.08   17.91   1
  -5   7   5  394.77   22.08   2
   5   7   5  391.87   22.81   1
   5   7   5  312.33   22.53   3
  -5   7  -5  391.59   19.89   3
  -5   7  -5  395.73   24.62   1
  -5   7   5  385.01   17.43   3
  -6   7  -5  386.78   17.22   3
  -6   7   5  411.45   19.91   2
   6   7   5  401.92   25.55   2
   6   7  -5  405.68   19.79   1
   6   7   5  374.54   20.59   3
   6   7   5  383.73   23.06   1
   6   7  -5  403.58   21.05   2
   7   7  -5   91.15    9.32   2
   7   7   5   77.67    8.43   3
   7   7   5   87.85    9.19   2
  -7   7   5   90.83    6.80   2
   7   7   5   72.16    7.96   1
   8   7   5   25.91    6.63   1
   8  -7   5   18.77    2.85   1
   8   7   5   25.72    7.26   2
   8   7   5   23.00    4.82   3
   8   7  -5   17.43    5.70   1
   8   7  -5   11.87    4.60   2
   9   7   5   70.50    8.00   1
   9   7   5   90.30    8.26   2
   9   7  -5   81.95    8.90   2
  -9   7   5   74.60    8.85   2
   9  -7   5   63.99    6.11   1
   9   7   5   71.78    8.79   3
  10   7  -5   21.10    6.64   2
  10   7   5    5.25    5.57   1
  10   7   5   10.47    4.39   3
  10   7   5   11.41    4.30   2
   0   8  -5  382.43   18.70   2
   0   8  -5  412.21   25.29   1
   0  -8  -5  432.09   24.77   1
   0   8   5  393.63   20.26   1
   0   8   5  367.68   21.28   2
   0   8   5  441.68   17.11   3
  -1   8  -5  254.09   22.91   1
  -1   8  -5  282.32   12.66   2
  -1   8   5  275.35   19.03   2
   1   8   5  265.83   10.68   1
   1   8  -5  237.17   13.28   1
  -1  -8  -5  269.30   20.35   1
   1   8   5  280.02   15.53   2
   1   8   5  269.18   16.75   3
   1   8  -5  226.33   16.42   2
   1  -8  -5  271.97   13.97   1
  -1   8   5  275.17   18.85   1
  -1   8   5  266.16   17.42   3
  -2   8  -5  308.90   21.32   2
   2   8   5  299.42   17.40   3
   2   8   5  290.78   20.74   2
  -2   8   5  303.89   31.46   1
  -2   8   5  298.49   13.14   2
   2   8  -5  311.20   25.54   1
   2   8   5  278.84   15.19   1
   2   8  -5  282.87   20.43   2
  -2  -8  -5  281.18   23.35   1
  -2   8   5  273.33   17.10   3
  -2   8  -5  321.83   21.81   1
   3  -8  -5  152.62    6.22   1
  -3   8   5  146.95   11.43   2
  -3   8  -5  133.86   10.28   1
  -3  -8   5  137.52   23.56   1
   3   8  -5  149.67   11.46   1
  -3   8  -5  152.53   13.43   2
   3   8   5  136.92    9.29   3
  -3   8   5  147.27    7.41   1
  -3   8   5  153.70    9.57   3
  -3   8  -5  158.52    7.73   3
   3   8   5  140.48    9.75   2
   3   8   5  146.29    9.18   1
  -3  -8  -5  135.41   13.36   1
   3   8  -5  161.61   11.15   2
  -4   8   5  207.30   16.95   2
   4   8   5  183.51   14.33   3
   4   8   5  187.37   14.52   2
   4   8  -5  196.19   15.36   1
   4   8  -5  188.80   14.02   2
   4   8   5  185.23   18.47   1
  -4   8  -5  182.70    9.18   2
  -4   8  -5  204.65   21.08   1
  -4   8  -5  191.53   19.77   3
  -4   8   5  201.44    8.14   3
   5   8  -5  307.55   14.29   2
   5   8   5  295.14   25.06   1
  -5   8   5  246.55   12.93   3
  -5   8  -5  273.81   13.43   2
  -5   8  -5  244.09   13.18   1
   5   8   5  273.82   13.27   3
  -5   8   5  282.11   13.64   2
   5   8   5  252.35   16.86   2
   5   8  -5  320.37   21.01   1
   6   8   5  129.49    9.46   1
  -6   8   5   98.12    7.43   2
   6   8   5   92.78    9.33   2
   6   8  -5  117.90   12.60   1
   6   8   5  125.02   12.30   3
  -6   8  -5  105.37   12.74   2
   6   8  -5  100.71   10.97   2
   7   8  -5   22.29    4.76   2
   7   8   5   36.93    8.76   2
   7   8  -5   31.39    5.11   1
   7   8   5   26.29    6.83   3
  -7   8   5   29.26    4.09   2
   8   8   5    6.81    6.05   2
   8   8  -5   -2.76    4.12   1
   8   8   5    0.70    3.20   3
   8   8   5   -0.71    4.38   1
   8   8  -5    0.28    6.25   2
   9   8   5   77.43   10.04   3
   9   8  -5   86.43   12.37   1
   9   8  -5   74.57    8.41   2
   9   8   5   89.05   12.49   2
   9   8   5   72.14   15.67   1
  10   8  -5   62.75   10.33   1
  10   8  -5   78.61    8.32   2
  10   8   5   68.72   10.17   2
   0   9  -5   12.00    4.99   2
   0   9   5   12.83    4.57   2
   0   9   5   16.31    4.51   3
   0   9   5   16.63    2.73   1
   0  -9  -5   10.18    2.66   1
   1   9   5  547.24   31.80   2
   1   9  -5  528.34   51.00   1
  -1   9  -5  527.85   24.32   2
  -1  -9  -5  547.46   21.66   1
   1  -9  -5  536.46   28.89   1
   1   9  -5  482.72   42.02   2
   1   9   5  579.47   33.51   3
  -1   9   5  494.93   32.71   2
   1   9   5  550.07   34.07   1
  -1   9  -5  569.73   28.21   1
  -1   9   5  528.45   26.63   3
  -1   9   5  564.69   32.47   1
  -2   9  -5   16.54    4.85   2
   2   9  -5   15.63    3.42   1
  -2   9   5   17.80    2.14   1
   2   9  -5   23.34    6.27   2
  -2   9  -5   21.72    3.01   1
  -2   9   5   13.64    3.94   2
  -2  -9  -5   17.48    3.46   1
  -3   9  -5  232.29   16.17   2
  -3   9   5  231.20   20.38   2
   3   9   5  217.50   18.32   3
   3   9  -5  239.85   21.72   1
   3   9   5  238.97   13.65   1
  -3   9   5  231.22   12.30   3
   3  -9  -5  228.55    7.21   1
  -3   9  -5  247.66   29.10   1
   3   9  -5  255.38   16.93   2
  -3   9  -5  225.20   16.42   3
  -3  -9  -5  205.64   19.53   1
   3   9   5  209.51   15.57   2
   4   9  -5  333.58   17.58   1
  -4   9  -5  395.57   22.53   2
   4   9   5  405.44   31.07   1
   4   9  -5  371.02   23.59   2
   4   9   5  370.64   30.22   2
  -4   9   5  366.18   17.60   3
  -4   9   5  376.70   25.82   2
   4   9   5  341.86   25.95   3
   5   9   5   95.04    7.89   2
   5   9  -5   75.03    7.38   1
   5   9   5   82.90   12.89   1
   5   9   5   83.28    8.57   3
   5   9  -5   68.29    7.34   2
  -5   9   5   87.54    9.07   2
  -5   9  -5   91.59   10.77   2
  -6   9  -5   28.66    4.89   2
  -6   9   5   36.94    4.63   2
   6   9  -5   42.71    6.12   1
   6   9  -5   34.41    5.49   2
   6   9   5   27.15    5.17   3
   6   9   5   40.90    5.88   2
   7   9   5   33.25    5.42   1
   7   9  -5   30.71    5.79   2
  -7   9   5   30.56    5.58   2
  -7   9  -5   34.51    6.91   2
   7   9   5   40.06    7.78   3
   7   9   5   44.72    6.03   2
   8   9   5  121.47   13.71   2
   8   9  -5  139.41   21.85   1
   8   9  -5  126.22   12.49   2
   8   9   5  111.01   14.69   1
   8   9   5  136.43   13.59   3
  -8   9  -5  142.03   14.41   2
  -9   9  -5   13.84    4.44   2
   9   9   5   12.72    5.62   1
   9   9   5   12.37    6.33   2
   9   9  -5    8.43    6.14   1
   0  10  -5    3.16    2.51   1
   0  10   5    2.15    2.53   3
   0  10   5   -0.11    2.68   1
   0  10  -5   11.05    5.43   2
  -1  10   5  664.98   44.51   2
  -1  10   5  663.22   24.71   3
   1  10  -5  650.95   34.52   2
   1  10   5  618.35   53.58   1
   1  10   5  629.75   30.98   3
   1  10  -5  655.90   43.52   1
  -1  10  -5  674.51   30.82   2
   1  10   5  625.54   31.19   2
   2  10   5   68.72    7.73   2
   2  10   5   72.92    8.92   1
   2  10  -5   65.38    7.09   1
  -2  10  -5   75.84    8.30   2
  -2  10   5   61.64    6.35   2
   2  10  -5   65.32    7.45   2
  -2  10   5   83.38    5.37   3
   3  10   5   31.93    7.12   2
   3  10  -5   39.62    6.49   2
   3  10   5   40.86    4.96   1
  -3  10   5   30.70    4.16   3
  -3  10  -5   26.94    6.60   2
  -3  10   5   32.55    5.52   2
   3  10  -5   38.58    6.30   1
   4  10   5  146.54   10.55   3
   4  10  -5  109.58   12.73   2
   4  10  -5  130.75   17.38   1
   4  10   5  126.48   11.30   2
  -4  10  -5   99.29   10.74   2
   4  10   5  105.73    9.70   1
  -4  10   5  131.80   10.47   2
  -5  10   5  171.00   22.08   2
   5  10   5  208.96   17.13   1
  -5  10  -5  218.37   13.89   2
   5  10  -5  201.09   13.92   2
   5  10   5  197.20   16.55   2
   5  10   5  205.06   16.98   3
   5  10  -5  197.58   25.48   1
   6  10   5  171.91   11.25   1
  -6  10   5  162.31   16.93   2
   6  10   5  168.00   11.89   2
   6  10  -5  181.01   19.99   1
   6  10  -5  173.20   14.77   2
  -6  10  -5  170.74   15.50   2
   6  10   5  179.62   14.72   3
  -7  10   5   37.11    7.12   2
   7  10  -5   48.01    6.39   1
   7  10   5   39.79    8.16   1
   7  10  -5   49.75    7.91   2
   7  10   5   27.94    6.34   2
   8  10   5   34.09    6.89   2
   8  10  -5   43.68    7.48   1
   8  10  -5   43.47   10.93   2
   0  11  -5   26.01    5.68   2
   0  11   5   23.11    4.60   3
   0  11   5   18.07    5.29   2
  -1  11  -5   50.83    8.77   2
   1  11   5   60.96    7.81   2
   1  11   5   54.19    6.80   3
   1  11  -5   55.64    8.02   2
  -1  11   5   54.72    5.82   2
   2  11   5   27.38    5.81   2
   2  11   5   18.75    4.94   3
  -2  11   5   21.57    5.32   3
  -2  11  -5   26.88    6.16   2
   3  11  -5   27.43    4.86   1
  -3  11   5   36.62    5.25   2
   3  11  -5   35.38    8.32   2
  -3  11  -5   30.30    6.28   2
   3  11   5   27.25    5.90   2
   4  11   5   38.37    9.03   2
   4  11  -5   28.93    6.34   1
  -4  11   5   21.29    4.57   2
   4  11  -5   21.35    5.77   2
   5  11   5   13.42    6.25   2
   5  11  -5   15.95    5.41   1
   5  11   5   10.78    4.28   3
  -5  11   5   15.07    3.55   2
   5  11  -5   20.59    8.13   2
  -5  11  -5   24.86    6.11   2
   6  11  -5   33.30    5.94   2
   6  11   5   44.93    8.35   2
   6  11  -5   29.98    5.95   1
   6  11   5   38.61    7.43   1
   6  11   5   34.59    7.29   3
  -6  11   5   38.25    5.50   2
   7  11   5    4.58    4.88   1
   7  11  -5    6.37    5.13   1
   7  11  -5    5.45    4.54   2
   7  11   5    2.53    4.05   2
  -7  11  -5    5.01    4.14   2
   0  12   5  137.10   14.18   2
   0  12   5  141.10   14.79   3
   0  12  -5  181.42   21.63   2
   1  12   5   54.95    7.44   2
  -1  12   5   50.97    9.36   2
   1  12   5   54.66    6.10   3
  -1  12  -5   51.64    9.47   2
  -1  12   5   69.39    7.05   3
   1  12  -5   53.91    7.73   2
   2  12  -5    8.78    5.73   2
  -2  12  -5    6.11    3.81   2
   2  12   5   -3.58    2.72   3
  -2  12   5    0.30    3.37   2
   2  12   5   -3.21    3.77   2
   3  12  -5   24.70    6.40   2
   3  12   5   14.81    5.25   3
   3  12   5   24.03    5.08   2
   4  12  -5   16.74    7.38   2
   4  12   5   16.66    5.54   3
  -4  12   5   19.72    5.33   2
  -5  12  -5   26.41    5.54   2
  -5  12   5   26.15    6.14   2
   5  12  -5   26.02    6.24   2
   5  12   5   41.17    8.83   2
   0  13  -5  175.17   15.04   2
   0  13   5  164.21   23.31   3
   0  13   5  160.13   25.68   2
  -1  13  -5   10.17    5.89   2
   1  13   5   17.79    6.18   2
   1  13  -5    8.25    6.09   2
   1  13   5    5.01    3.91   3
   0   0  -6  569.46   20.60   3
   0   0   6  560.51   23.17   1
   0   0   6  566.35   23.40   3
   0   0  -6  513.47   22.19   1
   1   0  -6 2006.33   73.73   1
   1   0   6 1810.91   66.62   1
  -1   0   6 1935.14   70.08   3
  -1   0   6 2005.94   76.31   1
   1   0  -6 1969.04   68.78   3
  -1   0  -6 1975.19   85.62   3
  -1   0  -6 2053.70   77.18   1
   1   0  -6 2020.01  128.10   2
   1   0   6 1976.98   82.67   3
   2   0  -6  110.70    5.60   3
   2   0  -6  127.68    5.78   1
  -2   0  -6  129.18    8.16   1
   2   0  -6  125.46    6.05   2
  -2   0  -6  129.35    7.26   3
   2   0   6  133.03    6.70   3
   2   0   6  116.53    6.97   1
   3   0  -6  104.46    8.77   1
   3   0  -6   88.05    5.92   3
  -3   0  -6  102.37    6.44   3
   3   0  -6   98.68    4.23   2
   3   0  -6   90.58    5.57   1
  -3   0  -6   81.42    5.50   1
  -3   0   6   97.36    4.42   2
   3   0   6  106.72    6.28   1
   3   0   6   99.06    5.59   3
  -4   0  -6 1818.08  112.72   1
  -4   0  -6 1750.40  100.82   2
   4   0   6 1773.52   84.17   3
   4   0  -6 1779.25   72.93   2
   4   0  -6 1801.35   92.49   3
  -4   0   6 1742.89   95.43   2
  -4   0  -6 1842.77  101.39   3
   4   0   6 1835.85   75.64   1
   4   0  -6 1853.95   68.22   1
  -5   0   6   71.17    5.27   2
   5   0   6   89.72    5.81   1
   5   0   6   86.20    6.39   3
  -5   0  -6   81.34    5.13   2
   5   0  -6   76.80    5.08   2
   5   0  -6   83.69    5.33   1
  -6   0  -6  162.71   13.57   3
   6   0   6  199.14    9.20   1
   6   0  -6  216.97   13.15   1
   6   0   6  193.34    9.15   3
  -6   0   6  188.20   12.97   2
  -7   0   6  134.04    9.40   2
  -7   0  -6  108.45   14.11   3
   7   0  -6  158.29    8.61   1
   7   0   6  136.96    8.23   3
   7   0   6  137.49    8.95   1
  -8   0   6   84.89    5.98   2
   8   0  -6   98.40    7.33   1
   8   0   6   95.25    7.55   1
   8   0   6  103.95    8.84   3
   9   0   6  170.01   16.51   3
   9   0   6  170.07   12.56   1
   9   0  -6  184.49   18.03   1
  10   0   6    0.78    1.78   3
  10   0   6    2.08    3.25   1
  11   0  -6   17.95    5.30   1
  11   0   6    9.77    3.07   3
  11   0   6    9.15    4.07   1
  12   0   6    2.33    3.77   1
  12   0  -6   14.01    4.29   1
   0  -1   6 5163.67  232.95   1
   0  -1   6 5056.62  173.54   3
   0   1   6 5027.40  175.57   3
   0   1  -6 4974.02  219.59   3
   0  -1  -6 5163.83  224.49   1
   0  -1  -6 5035.53  180.84   3
   0  -1  -6 5103.39  217.90   2
   0   1   6 4742.56  161.73   1
   0   1  -6 4639.47  209.72   1
  -1   1  -6 2132.75   78.19   3
   1   1   6 2239.71   84.38   1
   1   1  -6 2150.42   78.01   3
   1   1   6 2102.53   84.06   3
   1  -1  -6 1981.95   69.16   1
  -1   1   6 2188.16   79.40   1
   1   1  -6 2118.54  129.52   1
  -1  -1   6 2196.88   76.53   1
   1  -1   6 2159.03   78.15   1
   1  -1  -6 2211.41   92.51   2
  -1   1  -6 2218.50   97.73   1
   1   1  -6 2211.77  143.42   2
   1  -1   6 2136.07   70.87   3
  -1  -1  -6 2199.44  105.98   3
  -1  -1  -6 2066.82   97.45   1
  -1   1   6 2262.93   73.68   3
  -1  -1  -6 2117.83   84.38   2
   1  -1  -6 2173.79   86.81   3
   2   1   6  898.39   37.60   3
  -2   1  -6  928.43   39.11   3
   2   1   6  855.81   35.78   1
  -2   1  -6  979.04   47.04   1
   2   1  -6  900.16   40.29   3
   2  -1  -6  904.29   38.96   3
   2   1  -6  977.05   42.16   1
  -2  -1  -6  933.50   43.88   3
  -2  -1   6  901.88   60.95   2
  -2   1   6  874.18   37.26   1
   2  -1   6  949.86   31.47   3
   2  -1  -6  971.73   46.23   1
   2  -1   6  911.81   43.28   1
   2   1  -6  955.43   58.82   2
  -2  -1  -6  897.09   41.66   2
  -2  -1  -6  929.39   46.10   1
  -2   1   6  937.61   37.18   3
   3  -1   6  572.97   23.48   1
   3   1  -6  559.32   26.98   2
   3   1   6  564.57   25.95   3
  -3  -1   6  523.30   26.22   2
  -3  -1  -6  553.01   23.62   2
  -3  -1  -6  548.14   26.79   1
   3   1  -6  596.18   24.38   1
  -3   1  -6  569.79   26.91   1
   3  -1  -6  547.37   22.89   1
  -3  -1  -6  543.28   36.23   3
   3  -1   6  527.04   20.66   3
   3   1   6  510.57   19.17   1
  -3   1   6  545.74   20.63   2
   3  -1  -6  568.03   25.68   3
  -3   1  -6  543.08   25.98   3
   4   1   6  354.00   17.05   3
  -4   1   6  328.89   14.66   2
  -4  -1  -6  338.51   20.21   1
   4  -1   6  289.44   14.40   1
  -4   1  -6  318.31   13.99   3
   4  -1  -6  308.28   13.86   1
  -4   1  -6  323.01   27.57   1
   4  -1  -6  299.88   14.53   3
  -4  -1  -6  319.78   24.50   3
   4   1  -6  330.13   13.43   1
  -4  -1  -6  324.25   19.55   2
  -4  -1   6  316.21   19.48   2
   4   1  -6  316.85   12.85   2
   4   1   6  277.45   12.82   1
   4  -1  -6  323.06   18.88   1
   4  -1   6  299.01   13.10   3
   5  -1   6 1567.23   73.91   3
   5   1   6 1642.08   58.12   1
  -5   1   6 1650.81   73.23   2
   5  -1  -6 1577.60   67.66   1
   5  -1  -6 1632.34   66.27   3
   5   1  -6 1654.52   83.07   2
  -5   1  -6 1664.98   97.22   3
   5  -1   6 1747.23   80.86   1
  -5   1  -6 1670.40  195.00   1
  -5  -1   6 1612.71   84.63   2
  -5  -1  -6 1648.16  134.84   2
  -5  -1  -6 1549.05  108.14   3
   5   1   6 1723.86   92.29   3
   5   1  -6 1715.86   65.90   1
   6  -1   6   86.51    6.63   3
   6  -1  -6  106.07    5.02   3
  -6   1  -6   95.36    9.98   3
   6   1  -6   89.27    8.04   1
  -6   1   6   96.19    6.22   2
   6   1   6  101.13    7.46   3
   6   1  -6   98.58    5.09   2
  -6  -1  -6   98.79    6.76   3
   6   1   6   94.51    6.48   1
  -6  -1   6   91.59    5.05   2
   6  -1   6   86.12    6.85   1
   6  -1  -6   84.73    6.53   1
   7  -1  -6   60.58    6.88   1
  -7   1  -6   75.71    5.00   3
   7  -1   6   56.79    5.65   1
   7   1  -6   70.51    6.37   2
  -7  -1   6   72.74    5.91   2
   7   1  -6   79.93    9.15   1
   7  -1  -6   79.24    6.75   3
   7   1   6   66.45    5.41   3
   7  -1   6   61.67    4.79   3
   7   1   6   62.32    5.74   1
  -7   1   6   66.39    4.78   2
   8  -1   6  518.31   33.67   1
  -8   1   6  544.00   38.76   2
   8   1  -6  502.02   28.42   1
   8   1   6  513.86   32.56   3
   8   1  -6  510.63   25.57   2
   8  -1  -6  514.54   26.27   1
   8   1   6  509.54   23.21   1
   8  -1   6  536.99   33.95   3
   9  -1   6   41.98    5.33   3
   9  -1  -6   47.95    5.57   1
   9   1   6   52.64    6.46   1
   9   1   6   44.84    5.19   3
   9  -1   6   47.43    6.19   1
  10  -1   6   50.16    4.82   3
  10   1   6   43.56    5.35   3
  10  -1   6   36.42    6.52   1
  10  -1  -6   53.78    7.36   1
  10   1  -6   42.12    6.24   1
  11   1  -6   50.29    8.49   1
  11   1   6   36.27    4.95   3
  11  -1  -6   39.53    7.10   1
  11  -1   6   51.24    6.34   3
  11  -1   6   39.51    6.14   1
  12  -1   6   68.83    6.81   1
  12  -1  -6   65.81    7.37   1
  12   1   6   56.29    6.68   1
  12   1  -6   59.65    9.86   1
   0   2   6  393.92   13.49   3
   0  -2  -6  415.26   21.00   2
   0   2  -6  392.82   27.05   2
   0   2   6  396.82   17.36   2
   0   2  -6  428.01   15.37   1
   0  -2  -6  413.96   19.41   3
   0   2  -6  362.66   14.32   3
   0  -2   6  426.46   19.51   1
   0   2   6  376.83   16.34   1
   0  -2  -6  375.53   19.29   1
   1   2   6   62.07    4.46   1
  -1  -2  -6   71.91    5.50   3
   1   2   6   60.44    3.72   2
   1   2   6   66.75    6.11   3
   1   2  -6   65.75    4.21   3
   1  -2  -6   63.13    4.30   1
  -1   2  -6   65.74    3.77   1
  -1  -2  -6   57.69    5.71   1
  -1  -2  -6   65.27    3.87   2
  -1   2  -6   58.89    3.85   3
   1  -2   6   60.91    4.13   1
   1   2  -6   69.14    5.03   1
  -1   2   6   60.14    3.35   3
   1  -2  -6   59.52    3.24   2
   1  -2  -6   69.81    4.75   3
   1   2  -6   64.88    4.83   2
   2   2   6  583.49   21.86   3
   2  -2  -6  587.31   23.74   1
   2  -2  -6  624.83   29.49   3
  -2   2   6  578.75   26.00   1
   2  -2   6  591.25   23.16   1
  -2   2  -6  584.59   27.28   1
  -2  -2  -6  599.46   27.31   1
  -2  -2   6  593.42   42.16   2
   2   2  -6  619.22   36.32   2
   2   2  -6  558.68   27.90   1
   2   2  -6  593.53   28.45   1
  -2   2   6  598.85   25.65   3
   2   2   6  579.95   22.45   2
   2   2   6  585.54   20.13   1
  -2   2  -6  604.57   31.79   3
  -2  -2  -6  603.98   25.27   2
  -2  -2  -6  548.45   29.77   3
   2  -2   6  602.11   23.20   3
  -3   2   6   91.84    2.61   2
   3  -2   6   81.15    4.27   1
  -3   2  -6   85.23    5.87   1
   3   2   6   97.09    5.39   3
  -3  -2  -6   92.91    6.52   1
  -3  -2  -6   81.58    7.58   3
  -3   2   6   97.57    4.22   3
   3   2  -6  101.00    5.70   2
   3  -2  -6  107.65    7.62   1
  -3  -2   6   93.25    6.55   2
   3  -2  -6   94.73    4.73   3
  -3   2  -6   95.30    5.35   3
  -3  -2  -6  100.49    5.60   2
   3  -2   6   92.49    4.94   3
   3   2   6  104.55    5.87   1
  -3   2   6   91.48    2.66   2
   4   2  -6 1052.68   41.40   1
   4  -2   6 1062.73   44.28   1
   4  -2  -6 1001.32   44.42   3
  -4   2  -6 1150.09   55.86   3
   4   2   6  957.05   38.15   1
   4   2  -6 1018.00   41.93   2
   4  -2  -6 1003.25   57.26   1
  -4  -2   6 1019.65   56.57   2
  -4  -2  -6 1081.10   91.30   1
  -4  -2  -6 1092.02   46.05   2
  -4  -2  -6 1054.09   49.28   3
  -4   2   6 1011.95   34.09   2
   4   2   6 1069.78   46.75   3
   4  -2   6 1008.21   35.96   3
  -4   2  -6 1028.23   75.61   1
   4  -2  -6 1113.32   52.80   1
  -5   2   6    6.89    1.85   2
  -5   2  -6    6.45    1.89   1
   5   2   6    7.96    3.26   1
   5   2  -6    4.51    1.96   2
   5  -2  -6    2.67    1.88   3
   5  -2   6    5.32    1.66   1
   5   2  -6    6.67    2.35   1
   5  -2  -6    3.99    2.68   1
  -5   2  -6    4.58    1.38   3
  -5  -2  -6    8.79    3.14   3
   5  -2  -6    3.77    2.09   1
  -5  -2   6    2.58    2.18   2
   5   2   6    3.87    2.21   3
  -6   2  -6   84.37    8.56   3
   6   2  -6   78.65    7.31   1
  -6  -2  -6   58.72    9.75   3
   6   2  -6   78.66    6.98   2
   6  -2   6   78.68    5.60   3
   6   2   6   74.77    5.44   3
  -6   2   6   75.83    5.12   2
   6  -2   6   76.88    4.93   1
   6  -2  -6   77.12    4.32   3
  -6  -2   6   90.03    5.61   2
   6   2   6   79.88    6.86   1
   6  -2  -6   88.95    6.62   1
   6  -2  -6   66.83    6.25   1
   7   2  -6    8.97    4.61   1
   7  -2   6    8.69    2.27   1
   7   2   6   12.96    4.06   1
  -7   2  -6    6.00    2.22   3
   7   2  -6    9.12    2.44   2
  -7   2   6    7.89    2.41   2
   7  -2  -6    7.30    2.72   1
   7   2   6   11.19    3.83   3
   8   2   6  390.29   20.10   3
   8   2   6  400.19   29.79   1
   8   2  -6  400.81   24.74   1
   8  -2  -6  385.67   20.72   3
   8  -2   6  373.74   17.63   1
   8  -2   6  421.58   17.32   3
  -8   2   6  414.97   27.29   2
   8  -2  -6  410.31   25.53   1
   8   2  -6  411.01   24.07   2
   9  -2  -6  100.50    8.65   1
   9   2  -6  101.10    6.64   2
   9   2   6  115.44    8.89   1
   9  -2   6  113.75   10.81   3
   9   2  -6  100.57    9.12   1
   9  -2   6  106.60    7.35   1
   9   2   6  100.93    7.96   3
  10   2  -6   24.73    4.92   1
  10  -2   6   29.30    3.79   1
  10   2   6   19.26    4.79   1
  10  -2   6   22.21    3.00   3
  10  -2  -6   22.82    5.67   1
  11  -2  -6   63.70    8.35   1
  11  -2   6   63.53    7.05   1
  11   2  -6   45.62    6.04   1
  11   2   6   53.39    6.75   3
  12  -2  -6  112.92   15.94   1
  12   2   6  138.38   17.48   1
  12   2  -6  114.98   11.03   1
  12  -2   6  104.00   11.44   1
  12   2   6  109.10   10.87   3
   0   3   6  306.84   23.35   1
   0  -3  -6  319.26   31.01   1
   0  -3  -6  306.55   23.28   3
   0   3   6  285.20   11.34   2
   0   3  -6  297.48   30.64   1
   0   3  -6  291.12   23.27   3
   0   3   6  330.44   24.65   3
   0   3  -6  294.99   30.92   2
   0  -3  -6  318.89   23.29   2
   1  -3  -6  790.91   42.09   2
  -1  -3  -6  760.98   43.59   3
   1   3  -6  846.53   36.32   1
   1   3  -6  790.25   38.97   1
   1  -3   6  742.29   34.62   1
  -1   3  -6  861.73   35.58   3
  -1  -3  -6  814.48   43.51   2
   1   3  -6  800.56   58.37   2
   1  -3  -6  791.87   38.50   1
   1   3   6  790.22   28.96   1
  -1   3   6  825.64   37.27   1
  -1   3   6  805.40   30.91   3
   1   3   6  807.40   31.77   3
  -1  -3  -6  781.54   43.95   1
   1   3   6  795.56   32.44   2
  -1   3   6  812.86   29.46   2
   1  -3  -6  771.44   36.04   3
  -1   3  -6  812.44   56.83   1
  -2  -3   6 1252.91   68.26   2
   2  -3  -6 1271.37   69.06   1
  -2   3  -6 1241.59   88.81   1
  -2  -3  -6 1230.13   66.99   1
  -2   3   6 1238.89   50.38   1
   2   3  -6 1251.13   70.13   2
   2  -3   6 1151.76   48.37   1
   2   3  -6 1226.10   53.56   1
   2   3   6 1191.44   48.69   1
  -2   3   6 1243.79   48.85   3
  -2   3  -6 1246.35   71.45   3
   2   3   6 1233.58   45.82   2
  -2  -3  -6 1278.72   69.40   2
   2   3   6 1236.71   60.95   3
  -2  -3  -6 1271.52   67.80   3
   2  -3  -6 1262.99   62.54   3
  -2   3   6 1250.30   55.31   2
   3   3   6 1637.70   69.45   2
   3   3  -6 1641.54   74.06   2
  -3   3  -6 1668.12   69.73   3
  -3   3   6 1669.61   79.14   2
  -3  -3  -6 1581.28   88.93   3
   3   3   6 1701.49   93.63   1
   3   3   6 1730.62   99.76   3
   3   3  -6 1691.81   80.15   1
  -3  -3   6 1592.30  115.16   2
  -3  -3  -6 1623.87   66.15   2
  -3  -3  -6 1642.71  112.31   1
  -3   3   6 1593.30   73.95   3
  -3   3  -6 1590.81   73.19   1
   3  -3   6 1662.95   90.66   1
   3  -3  -6 1687.25   79.92   1
   3  -3   6 1575.04   69.75   3
   3  -3  -6 1611.02  100.65   3
  -4   3  -6  780.19   67.30   1
   4  -3   6  784.75   27.70   1
   4  -3  -6  747.26   38.03   3
   4   3  -6  735.66   35.68   2
   4   3  -6  780.88   31.07   1
   4  -3  -6  756.60   30.82   1
   4   3   6  772.63   31.01   2
  -4   3   6  759.44   29.14   2
   4  -3  -6  789.48   41.54   1
  -4  -3  -6  766.33   50.13   2
  -4  -3  -6  767.38   51.97   1
  -4  -3   6  762.45   54.59   2
  -4   3  -6  772.12   50.17   3
   4   3   6  684.48   27.87   1
  -4  -3  -6  750.55   61.87   3
  -4   3   6  749.70   30.37   2
   4   3   6  784.22   45.49   3
   4  -3   6  779.74   29.34   3
   5  -3   6   12.26    1.79   3
   5   3  -6   13.38    3.81   2
  -5  -3  -6   11.66    3.51   3
   5   3   6   13.32    2.76   3
   5   3   6   13.97    2.78   1
   5   3  -6   19.56    4.48   1
   5   3   6   12.97    3.00   2
  -5  -3   6    9.34    2.45   2
   5  -3  -6   13.25    1.96   3
   5  -3   6   11.00    2.43   1
   5  -3  -6   14.29    2.64   1
   5  -3  -6   10.15    1.85   1
   6  -3  -6  282.99   16.52   1
   6   3  -6  296.34   15.22   1
  -6   3   6  301.60   14.98   2
  -6  -3   6  288.45   16.56   2
   6  -3  -6  283.84   16.93   3
   6  -3   6  300.16   11.81   3
  -6   3  -6  281.19   22.81   3
   6   3   6  306.55   20.14   3
   6  -3  -6  285.38   22.43   1
   6   3   6  284.66   16.54   2
   6   3  -6  300.94   16.03   2
   6  -3   6  276.03   14.84   1
   6   3   6  323.23   16.28   1
   7   3  -6  456.85   28.52   1
   7  -3   6  422.08   16.89   3
  -7   3   6  427.01   38.41   2
   7  -3  -6  386.29   15.63   1
   7  -3  -6  394.95   18.83   1
  -7   3  -6  410.04   27.46   3
   7   3  -6  432.45   23.01   2
   7  -3   6  406.35   20.95   1
   7   3   6  374.05   25.01   1
   7  -3  -6  415.00   26.38   3
   7   3   6  416.06   22.65   3
   8   3   6   10.78    4.52   1
   8  -3   6   10.52    2.21   3
  -8   3   6   12.48    2.83   2
   8   3  -6   12.08    4.78   1
   8  -3  -6   13.41    3.72   1
   8  -3   6    9.05    2.21   1
   8   3   6   17.06    4.62   3
   8   3  -6    4.41    3.66   2
   8  -3  -6    7.28    1.54   3
   9   3   6   60.22    6.83   3
   9  -3  -6   50.64    6.93   1
   9   3  -6   55.32    6.67   2
   9   3  -6   64.18    7.39   1
   9  -3   6   55.22    7.38   3
   9  -3   6   53.69    5.78   1
   9   3   6   67.27   10.09   1
  10   3   6   61.96    7.70   3
  10  -3   6   56.50    5.71   1
  10   3  -6   65.83    8.96   1
  10  -3  -6   56.03    6.29   1
  10   3  -6   65.91    7.81   2
  10   3   6   65.54    6.40   1
  11   3   6   56.31    6.34   3
  11  -3   6   68.20    9.01   1
  11   3   6   53.34    7.44   1
  11  -3  -6   55.75    6.43   1
  11   3  -6   44.29    6.95   1
  12  -3  -6  196.62   16.92   1
  12  -3   6  196.52   13.87   1
  12   3  -6  204.65   19.90   1
  12   3   6  198.69   19.76   3
  12   3   6  162.11   28.62   1
   0   4  -6   20.33    3.27   1
   0   4  -6   17.65    2.42   1
   0   4  -6   13.30    3.62   2
   0  -4  -6   15.63    2.86   1
   0  -4  -6   14.35    3.15   3
   0   4   6   17.31    2.75   1
   0  -4  -6   12.70    2.32   2
   0   4   6   12.12    2.72   3
   1   4   6  452.31   23.58   3
  -1   4   6  452.29   24.23   2
   1   4   6  435.25   18.12   1
   1   4  -6  403.28   17.52   1
   1  -4  -6  416.59   22.17   2
  -1  -4  -6  406.59   23.41   2
  -1   4  -6  441.06   29.86   1
  -1  -4  -6  420.44   19.23   1
   1   4  -6  428.34   26.29   2
  -1  -4  -6  402.88   23.28   3
   1  -4  -6  429.18   22.19   1
   1   4  -6  426.83   25.25   1
  -1   4  -6  427.67   19.21   2
  -1   4  -6  455.05   17.55   3
   1   4   6  428.47   18.76   2
   1  -4  -6  472.12   24.64   3
  -1   4   6  425.95   17.09   3
  -1   4   6  426.25   21.36   1
  -2  -4  -6  628.38   33.71   1
   2   4   6  660.98   30.98   2
   2   4  -6  639.34   29.10   1
  -2   4   6  650.14   28.89   1
  -2  -4  -6  637.14   37.70   3
   2   4   6  635.94   33.06   1
   2  -4  -6  635.97   40.86   3
  -2  -4  -6  629.18   43.03   2
  -2   4  -6  674.14   46.99   1
  -2   4   6  639.03   31.81   2
   2   4  -6  639.95   28.54   2
   2  -4  -6  606.26   25.77   1
   2   4   6  629.24   41.38   3
  -2   4  -6  651.70   30.15   3
  -2   4   6  683.54   24.64   3
  -2  -4   6  660.94   29.38   2
   2  -4   6  614.57   29.81   1
   3   4   6  676.09   45.07   3
  -3  -4   6  670.97   47.22   2
  -3   4   6  671.95   30.39   1
  -3  -4  -6  713.90   38.84   3
   3   4  -6  702.65   41.03   2
   3  -4  -6  728.85   42.88   1
  -3  -4  -6  646.20   47.93   2
   3   4  -6  664.27   34.22   1
  -3   4   6  718.35   25.05   2
   3  -4   6  721.97   31.47   1
  -3   4  -6  711.02   38.89   3
  -3   4   6  731.93   30.50   3
   3  -4  -6  680.86   40.07   3
   3   4   6  722.11   33.48   2
  -3  -4  -6  641.35   31.10   1
   3   4   6  703.67   28.23   1
  -3   4  -6  669.83   62.53   1
   4  -4   6  378.42   18.95   1
  -4  -4  -6  387.92   35.32   3
   4   4   6  372.19   19.64   1
   4   4  -6  370.49   20.90   1
   4  -4  -6  360.51   18.58   3
  -4  -4  -6  397.26   28.97   1
   4  -4  -6  354.64   16.65   1
   4  -4  -6  376.03   18.40   1
  -4   4  -6  354.21   17.29   3
   4   4   6  397.60   20.63   3
  -4   4   6  369.27   16.15   3
  -4  -4   6  342.45   22.63   2
  -4   4   6  357.76   17.23   2
   4   4  -6  330.90   18.86   2
  -4   4  -6  365.84   14.91   1
  -4  -4  -6  375.60   34.89   2
   4   4   6  385.29   21.70   2
  -5   4  -6   94.17    7.75   3
   5  -4   6   93.69    5.96   1
   5  -4  -6   83.11    4.16   3
   5   4   6   86.12    7.07   3
   5   4   6   78.69    7.63   1
  -5   4   6   97.48    5.96   2
   5   4  -6   74.59    6.90   2
   5  -4  -6   75.83    6.12   1
   5  -4  -6   85.86    8.85   1
  -5  -4   6   79.44   11.89   2
   5   4  -6   73.98    6.29   1
   6  -4  -6   29.89    3.14   1
   6   4   6   24.40    3.95   1
   6  -4   6   25.02    2.58   3
   6   4  -6   32.61    5.18   1
   6   4   6   22.67    5.52   2
   6  -4  -6   29.12    3.10   1
  -6   4  -6   25.22    2.52   3
   6  -4  -6   24.51    2.37   3
   6   4   6   25.96    3.83   3
   6  -4   6   30.33    3.48   1
  -6   4   6   22.52    2.59   2
   7  -4   6   42.07    4.37   3
   7  -4   6   37.03    3.73   1
  -7   4   6   30.03    3.00   2
   7  -4  -6   40.99    3.29   1
   7   4   6   34.63    4.86   2
   7  -4  -6   42.22    4.51   1
  -7   4  -6   39.05    4.44   3
   7   4  -6   30.61    4.99   1
   7   4   6   27.97    5.28   3
   7  -4  -6   38.57    3.99   3
   7   4   6   33.99    5.23   1
   8   4  -6   93.06    8.81   2
   8  -4   6   80.69    6.28   3
   8   4  -6   93.59    8.28   1
   8  -4   6   90.03    6.37   1
   8  -4  -6   77.46    8.31   1
   8   4   6  104.66    8.10   3
   8   4   6   96.17    8.14   1
  -8   4   6   80.59    6.60   2
   9  -4   6   14.23    2.19   3
   9   4  -6    7.31    6.05   2
   9   4  -6   14.14    4.56   1
   9  -4  -6   20.59    4.07   1
   9  -4   6   19.89    3.31   1
   9   4   6   12.81    4.02   1
  10  -4   6   34.57    5.00   1
  10  -4  -6   33.81    4.16   1
  10   4   6   44.11    6.42   1
  10   4  -6   32.57    5.27   2
  10   4   6   30.41    6.08   3
  11  -4   6    7.34    3.32   1
  11   4  -6   10.92    4.76   2
  11  -4  -6    3.78    2.21   1
  11   4   6    1.85    4.27   1
  11   4  -6   -2.22    4.72   1
  12   4   6    1.44    3.46   1
  12   4  -6   -0.90    3.33   1
  12  -4  -6   -1.57    2.27   1
  12   4   6   -0.02    2.99   3
  12  -4   6   -0.59    2.57   1
   0  -5  -6  543.93   24.17   2
   0   5   6  581.05   28.54   3
   0   5   6  531.09   27.37   1
   0   5  -6  546.82   24.79   1
   0  -5  -6  502.13   37.33   3
   0   5  -6  526.73   25.78   2
   0  -5  -6  568.06   26.71   1
   0   5  -6  540.59   35.30   1
   0   5   6  544.00   26.21   2
   1  -5  -6   42.39    4.06   1
  -1   5   6   54.60    3.91   2
   1   5   6   51.67    6.85   3
   1   5   6   49.88    5.11   2
  -1  -5  -6   57.65    5.69   1
  -1   5   6   52.70    4.23   3
   1   5  -6   47.66    4.91   1
  -1  -5  -6   52.53    3.99   2
  -1   5   6   46.15    3.92   1
   1  -5  -6   40.58    3.94   2
  -1   5  -6   54.92    5.64   2
   1  -5  -6   47.21    5.32   3
   1   5  -6   38.03    3.66   1
  -1  -5  -6   41.37    4.86   3
  -1   5  -6   40.50    4.28   1
  -1   5  -6   52.86    4.28   1
   1   5   6   39.63    3.95   1
   2   5   6  430.31   17.51   2
  -2   5  -6  409.05   24.27   1
  -2   5  -6  403.68   24.14   3
  -2   5   6  408.19   27.69   1
  -2  -5   6  388.62   19.84   2
   2   5   6  396.92   21.89   3
   2   5  -6  394.75   18.25   2
  -2  -5  -6  396.89   22.37   2
   2  -5  -6  390.42   19.93   3
  -2   5  -6  427.15   23.63   2
   2   5  -6  421.13   19.96   1
   2   5   6  418.74   20.25   1
  -2   5   6  395.87   18.01   2
  -2  -5  -6  437.14   25.92   3
  -2   5   6  374.03   19.57   3
  -2  -5  -6  427.23   31.21   1
   2  -5  -6  414.18   25.11   1
   3  -5  -6  195.63   11.70   3
  -3  -5  -6  181.18   14.33   2
  -3  -5   6  170.88   12.44   2
  -3   5  -6  188.56   11.86   1
   3   5   6  199.22   11.46   2
   3   5   6  204.07   14.20   1
  -3   5   6  188.61    9.18   2
  -3  -5  -6  194.97   16.64   1
  -3   5  -6  207.32   13.05   3
  -3   5   6  210.57   11.37   1
   3   5  -6  192.96    9.59   2
  -3   5   6  197.74   11.95   3
   3  -5   6  163.96   11.74   1
   3  -5  -6  194.52   11.98   1
   3   5  -6  203.39   13.51   1
  -3  -5  -6  198.31   22.36   3
   3   5   6  208.28   12.92   3
  -4   5   6   15.33    1.93   2
   4  -5  -6   19.50    2.33   1
  -4  -5  -6   23.76    4.34   1
   4  -5   6   22.08    3.07   1
   4  -5  -6   22.11    2.32   1
  -4   5  -6   16.07    1.97   3
   4   5   6   21.05    4.02   1
  -4   5   6   14.87    2.35   3
   4   5   6   26.10    5.32   2
   4   5  -6   12.96    4.43   2
   4  -5  -6   20.94    2.87   3
   5   5   6   30.74    5.48   1
  -5   5  -6   29.01    3.37   3
   5   5   6   31.08    6.14   3
  -5   5   6   21.38    2.22   2
   5  -5  -6   24.35    2.06   1
   5  -5  -6   28.25    3.13   3
   5   5  -6   25.64    5.65   2
   6   5  -6  450.96   20.40   2
   6  -5  -6  448.56   28.99   3
   6  -5  -6  466.53   23.47   1
  -6   5  -6  471.13   25.00   3
   6   5   6  462.35   28.28   3
   6  -5   6  439.99   19.61   1
   6   5   6  492.51   29.13   2
   6   5  -6  423.39   24.68   1
   6   5   6  507.33   31.71   1
  -6   5   6  437.38   28.20   2
   7   5   6  129.06   11.67   2
  -7   5   6  142.48    9.55   2
   7   5  -6  167.21   12.35   2
   7  -5   6  161.72    9.28   1
   7  -5  -6  148.77    8.60   3
  -7   5  -6  153.44   10.95   3
   7  -5  -6  144.34    8.88   1
   7   5  -6  155.19   11.91   1
   8   5   6   52.69    9.57   1
   8   5   6   41.21    5.23   3
   8  -5  -6   49.83    4.58   1
   8   5  -6   42.90    7.64   1
   8   5   6   37.91    5.55   2
   9   5   6   37.76    6.17   2
   9   5  -6   43.85    5.81   1
   9   5   6   44.43    7.21   3
   9   5  -6   46.90    6.44   2
   9  -5   6   38.99    5.07   1
   9  -5  -6   44.59    3.56   1
  10  -5  -6    1.90    2.35   1
  10   5  -6   13.13    7.11   1
  10   5   6    4.17    3.80   1
  10   5  -6   -1.90    4.79   2
  10   5   6   -0.85    3.10   3
  11   5  -6   29.08    5.33   2
  11   5  -6   40.32    8.38   1
  11   5   6   34.72    6.10   1
  11  -5  -6   39.40    5.85   1
  11   5   6   36.29    6.47   3
  11  -5   6   40.04    5.77   1
   0   6  -6  195.28    9.79   2
   0  -6  -6  198.28   10.97   2
   0   6   6  157.32   10.95   1
   0   6   6  188.92   10.91   3
   0   6   6  183.58    9.45   2
   0  -6  -6  156.42   10.73   3
   0   6  -6  169.42    9.03   1
   0  -6  -6  148.72    9.66   1
   1   6   6  444.83   26.77   3
   1   6   6  429.31   29.97   2
  -1   6  -6  447.44   22.78   2
  -1   6   6  467.67   22.48   2
   1  -6  -6  436.52   22.62   1
   1   6  -6  364.51   22.84   1
  -1  -6  -6  403.59   28.20   3
  -1  -6  -6  448.61   26.91   1
   1  -6  -6  430.96   24.51   2
  -1   6   6  475.45   32.59   3
   1   6   6  477.42   26.04   1
   1   6  -6  447.89   23.30   2
  -1   6  -6  439.39   20.00   1
  -1  -6  -6  509.47   25.89   2
  -1   6   6  440.96   25.30   1
   1  -6  -6  430.04   20.05   3
   2  -6  -6   70.49    4.42   3
  -2  -6  -6   62.36    9.77   2
  -2   6  -6   67.78    5.83   3
  -2   6   6   65.14    4.60   2
   2   6  -6   70.87    7.69   2
  -2   6   6   68.55    4.18   3
   2   6  -6   69.83    5.27   1
   2  -6  -6   66.61    5.03   1
  -2   6  -6   78.99    6.50   2
   2   6   6   67.89    6.10   3
  -2   6  -6   71.42    7.04   1
  -2   6  -6   72.18    9.22   1
   2   6   6   75.82    6.01   2
  -2  -6  -6   58.36    6.11   1
  -2   6   6   65.24    4.52   1
   3   6   6   47.55   12.54   1
  -3  -6  -6   47.64   11.92   1
   3  -6  -6   48.04    7.58   3
  -3   6  -6   35.73    8.30   2
  -3   6   6   45.15    7.97   1
  -3   6   6   35.83    7.29   3
   3  -6  -6   45.30    8.09   1
   3   6   6   46.92   10.75   3
   3   6  -6   53.35   14.69   1
   3   6  -6   37.13   11.47   2
  -3   6  -6   34.80    6.70   1
  -3   6   6   38.11    6.72   2
   4  -6  -6  187.34   10.18   1
   4  -6  -6  198.97   12.47   3
   4   6   6  193.68   11.68   2
  -4   6   6  177.56   11.93   2
   4   6   6  167.94   11.70   3
   4   6   6  184.50   12.55   1
  -4   6  -6  187.53   15.65   3
  -4   6   6  177.98    9.58   3
   4   6  -6  193.47   11.63   2
   4   6  -6  193.29   16.77   1
   5   6   6  231.24   12.23   2
   5   6   6  214.02   14.63   3
   5  -6  -6  257.22   11.91   1
  -5   6  -6  254.37   11.69   3
   5  -6  -6  251.95   10.73   3
   5   6  -6  217.37   12.01   2
  -5   6   6  233.43   16.37   2
   5   6  -6  265.48   17.65   1
   5  -6   6  269.79   14.82   1
   5   6   6  255.72   14.50   1
   5  -6  -6  239.84   11.71   1
  -6   6   6   98.39    6.41   2
   6   6   6   78.91    7.79   2
   6  -6  -6   89.29    4.14   1
   6  -6   6   78.34   10.43   1
   6   6   6   84.32    9.81   3
  -6   6  -6   82.70    5.96   3
   6  -6  -6   93.58    4.45   3
   6   6  -6   91.33    9.98   2
   6  -6  -6   93.81    4.85   1
   6   6   6   88.70    8.23   1
   7   6   6  135.79   11.57   1
  -7   6   6  142.15   10.61   2
   7  -6  -6  166.58    9.64   1
   7   6   6  179.15   13.74   2
   7  -6   6  163.70   10.71   1
   7   6  -6  169.62   15.87   2
   7   6   6  146.16    9.04   3
   7  -6  -6  181.89    8.05   1
   8   6   6   19.18    7.02   2
   8   6  -6   24.08    6.71   2
  -8   6   6   26.76    3.08   2
   8  -6   6   23.18    4.65   1
   8   6   6   20.11    5.44   1
   8  -6  -6   27.25    3.17   1
   9   6   6   31.02    7.18   3
   9   6  -6   38.02    6.65   1
   9  -6  -6   28.72    2.84   1
   9   6   6   18.10    5.26   1
   9  -6   6   26.90    3.55   1
   9   6  -6   21.25    5.59   2
  10   6   6   19.54    4.85   3
  10   6   6   13.23    5.94   1
  10  -6   6   19.28    2.98   1
  10   6  -6   21.40    6.37   1
  10   6  -6   20.49    6.26   2
  11   6  -6  102.70   10.71   2
  11   6   6  112.83   10.10   3
  11   6  -6  100.56   12.07   1
  11   6   6  105.03   12.63   1
   0   7   6   45.64    4.72   3
   0  -7  -6   48.74    4.22   2
   0   7  -6   56.33    6.59   1
   0   7   6   51.74    4.00   1
   0   7   6   54.53    5.88   2
   0  -7  -6   44.91    4.90   1
   1  -7  -6   87.88    7.41   1
   1   7   6   58.30    6.18   2
  -1   7   6   70.07    4.46   1
  -1   7  -6   72.17    8.82   2
   1   7   6   76.47    5.88   3
  -1  -7  -6   84.69    9.35   1
  -1   7  -6   80.30    6.51   1
  -1   7   6   83.56    8.99   2
   1   7   6   67.22    5.58   1
   1   7  -6   85.63    8.38   2
  -1  -7  -6   73.64    5.30   2
   1  -7  -6   79.77    7.48   2
  -1   7   6   62.32    4.84   3
   2   7  -6   63.50    6.82   1
   2   7   6   67.94    7.08   1
   2   7   6   66.92    6.20   2
   2  -7  -6   71.31    4.71   1
  -2   7  -6   74.05    5.70   1
  -2   7  -6   66.94    5.43   3
  -2   7   6   77.23    6.02   2
  -2  -7  -6   75.66    5.96   1
   2   7  -6   59.86    7.33   2
  -2   7  -6   65.03    5.18   2
  -2   7   6   63.41    4.62   1
   2   7   6   57.18    5.99   3
  -2   7   6   65.50    4.72   3
   3   7  -6  219.92   16.35   1
   3   7  -6  172.85   10.60   2
   3   7   6  163.24   13.13   2
  -3   7  -6  173.35   11.61   1
  -3   7  -6  206.97   12.85   2
  -3   7   6  202.93    9.73   1
  -3   7   6  172.35   12.42   3
  -3   7   6  178.01   11.19   2
  -3  -7  -6  182.69   20.32   1
   3   7   6  214.60   17.36   3
  -3   7  -6  204.73   16.35   3
   3   7   6  202.22   17.83   1
   4   7  -6  163.50    9.96   1
  -4   7  -6  150.39    9.89   1
   4   7   6  165.59   11.03   2
   4   7  -6  148.80   13.83   2
  -4   7  -6  154.31    8.97   3
   4  -7  -6  154.09    6.43   1
   4   7   6  138.09   10.55   1
  -4   7   6  130.27    7.17   2
   4   7   6  154.21    9.45   3
  -4   7   6  156.07    9.18   3
  -4   7  -6  135.31    9.77   2
   4  -7  -6  145.85    6.09   1
  -5   7   6  219.20    9.79   3
  -5   7   6  214.36   16.03   2
   5   7  -6  240.12   15.93   2
   5   7   6  191.84   12.39   2
   5   7  -6  245.47   11.94   1
  -5   7  -6  223.87   14.06   3
   5   7   6  205.55   16.87   1
   5   7   6  265.79   16.70   3
   6   7  -6   24.02    6.06   1
   6   7  -6   25.93    4.49   2
   6   7   6   19.52    5.71   3
   6   7   6   32.62    5.37   1
   6   7   6   39.60    7.84   2
   7   7  -6  150.85   15.64   2
   7  -7   6  144.90    8.13   1
   7   7   6  140.60   11.97   3
  -7   7   6  153.81   10.74   2
   7   7   6  176.33   12.73   1
   7   7   6  195.92   19.50   2
   7   7  -6  172.61   14.32   1
   8   7  -6   87.71    9.42   2
  -8   7   6   72.46   10.55   2
   8   7   6  100.32    8.86   1
   8  -7   6  104.23   10.72   1
   8   7  -6   98.76    9.84   1
   9  -7   6   -0.01    1.28   1
   9   7  -6   -0.44    6.24   2
   9   7   6    5.18    3.53   3
   9   7  -6   -5.34    3.62   1
   9   7   6   -0.95    3.08   1
   9   7   6   -2.26    4.90   2
  10   7  -6   27.98    6.56   1
  10   7   6   19.58    6.11   2
  10   7   6   22.53    8.06   3
  10   7  -6   17.35    4.56   2
   0   8   6  106.82    6.79   2
   0   8  -6   98.71   12.46   1
   0  -8  -6   86.05    6.99   1
   0   8   6   95.03    6.59   1
   0   8   6   97.76    6.39   3
  -1   8  -6  146.49   11.49   2
  -1   8   6  152.53    7.52   1
   1  -8  -6  171.55   16.46   1
  -1  -8  -6  158.36   11.93   1
   1   8  -6  139.32   12.38   1
   1   8  -6  166.71    9.82   2
   1   8   6  125.44   11.73   2
  -1   8  -6  150.96   10.94   1
   1   8   6  150.35   10.22   3
  -1   8   6  134.14    9.53   2
  -1   8   6  143.29    8.52   3
   1   8   6  145.16   12.25   1
   2   8   6  630.38   30.78   3
  -2   8   6  612.15   28.20   2
   2  -8  -6  638.58   28.50   1
  -2   8  -6  658.11   26.50   2
  -2   8   6  597.58   30.13   3
   2   8  -6  605.02   26.86   2
   2   8  -6  622.54   30.31   1
  -2  -8  -6  565.04   29.90   1
  -2   8  -6  623.13   39.63   1
  -2   8   6  605.96   29.96   1
   2   8   6  675.89   37.50   1
   2   8   6  611.70   36.44   2
   3  -8  -6   95.40    5.76   1
  -3   8  -6   93.41    5.46   3
   3   8   6   86.15    7.23   3
  -3   8   6   92.21    5.78   1
  -3   8  -6  112.36   11.56   2
  -3   8   6   89.67    8.96   3
  -3   8  -6   95.86   11.31   1
   3   8  -6   99.60    9.26   2
   3   8   6  108.63    9.50   1
  -3  -8  -6   90.25   16.24   1
   3   8   6  100.80    7.56   2
  -3   8   6  102.77    6.50   2
   3   8  -6   84.99    7.26   1
   4   8  -6  105.48   10.09   1
   4   8  -6   95.55    9.41   2
  -4   8  -6   99.50   12.96   3
  -4   8  -6   85.25    5.91   1
   4   8   6  100.99    7.00   2
  -4   8  -6   95.35    8.50   2
  -4   8   6   92.71    7.26   2
  -4   8   6   89.44    7.19   3
  -5   8   6   43.87    4.61   2
   5   8   6   43.78   10.64   2
  -5   8   6   46.48    3.13   3
  -5   8  -6   48.28    6.85   2
   5   8   6   31.66    5.71   3
  -6   8  -6   83.50    9.81   2
   6   8  -6   96.40   10.06   2
   6   8   6   97.86   11.21   1
   6   8   6  105.81   10.19   2
  -6   8   6  103.65   10.05   2
   6   8  -6   75.45    8.65   1
   7   8  -6   44.13    7.26   2
  -7   8   6   49.43    5.45   2
   7   8  -6   55.63    6.44   1
   7   8   6   40.44    7.45   1
   7   8   6   44.82    8.00   2
   7   8   6   49.11    7.94   3
   8   8   6  102.91   11.32   3
   8   8   6   72.99   17.91   1
   8   8  -6   84.21   13.35   2
   8   8   6   82.00   10.24   2
   8   8  -6  102.14   12.24   1
   9   8   6   57.34    7.24   3
   9   8  -6   52.92    9.65   1
   9   8   6   69.71   12.53   2
   9   8  -6   64.46   10.69   2
   0   9  -6  195.04   15.89   2
   0   9  -6  189.89   10.38   1
   0   9   6  168.30   11.93   3
   0   9   6  186.74   14.06   1
   0   9   6  182.98   11.96   2
   1   9  -6   22.12    4.33   1
  -1   9   6   14.44    2.99   1
   1   9   6   18.60    4.05   3
   1   9   6   24.79    4.91   2
   1   9  -6   18.32    4.66   2
  -1   9   6   15.25    4.64   2
  -1   9  -6   14.34    3.78   2
  -1   9   6   18.53    2.75   3
   2   9   6   56.79    5.97   2
   2   9  -6   57.19    8.34   2
  -2   9  -6   48.63    6.16   2
  -2   9   6   55.93    5.02   1
  -2   9   6   64.22    5.41   3
  -2   9   6   47.80    5.59   2
  -2   9  -6   63.84    6.37   1
   2   9  -6   55.96    7.00   1
  -3   9  -6    5.64    3.03   2
  -3   9   6    1.23    1.43   3
  -3   9   6    3.45    2.81   2
   3   9   6    0.70    1.96   1
   4   9  -6   16.73    7.58   2
   4   9   6   13.54    5.78   2
   4   9   6   19.21    7.91   3
  -4   9   6   11.22    2.75   3
   4   9   6   12.29    4.29   1
  -4   9  -6   13.60    4.78   2
  -4   9   6    7.18    3.02   2
   5   9  -6   78.10    7.86   2
  -5   9   6   73.42    5.85   2
   5   9   6   67.91    6.86   3
   5   9   6   74.31    8.21   1
   5   9  -6   62.74    9.41   1
  -5   9  -6   82.46    7.95   2
   5   9   6   61.66    6.53   2
   6   9  -6   22.39    5.25   1
   6   9   6   21.71    6.55   3
   6   9  -6   26.07    6.59   2
   6   9   6   25.78    6.40   2
  -6   9   6   18.03    3.78   2
   6   9   6   24.11    4.45   1
  -6   9  -6   13.57    4.94   2
   7   9   6   36.19    6.43   1
  -7   9   6   33.27    4.39   2
   7   9   6   34.50    6.55   2
   7   9  -6   44.08    9.03   2
   7   9   6   36.12    7.13   3
  -7   9  -6   27.63    5.50   2
   7   9  -6   47.96    8.37   1
   8   9   6    3.49    3.71   2
  -8   9  -6   10.72    4.62   2
   8   9  -6   18.94    6.91   2
   8   9  -6    6.44    5.21   1
   8   9   6    9.71    4.84   1
   8   9   6    4.21    5.57   3
   9   9  -6   91.88   14.19   1
   9   9  -6   67.76    9.72   2
   9   9   6   89.16   15.67   1
   0  10  -6    1.24    4.05   2
   0  10   6   -2.20    3.68   2
   0  10  -6    1.26    2.64   1
   0  10   6    5.74    3.50   3
   1  10   6  161.71   11.78   3
   1  10   6  194.04   16.05   2
  -1  10   6  187.27   13.74   2
   1  10  -6  180.33   19.57   1
   1  10  -6  177.46   10.47   2
   1  10   6  174.29   12.84   1
  -1  10   6  176.03   18.49   3
  -1  10  -6  194.31   11.35   2
   2  10  -6    2.80    5.14   2
  -2  10  -6    4.02    3.23   2
   2  10   6    9.45    4.40   3
   2  10   6    6.38    4.68   2
   2  10   6    4.77    2.71   1
  -2  10   6    3.30    1.58   3
  -2  10   6    6.25    3.51   2
   3  10   6   98.15   11.12   3
   3  10   6  109.04   15.80   1
   3  10  -6  100.48   14.54   1
  -3  10  -6  105.21    8.56   2
   3  10  -6  114.58   14.18   2
  -3  10   6  115.45   13.89   2
   3  10   6  118.34   11.25   2
  -3  10   6  122.90   11.57   3
   4  10   6   18.50    5.50   3
  -4  10  -6   10.55    5.32   2
   4  10   6   14.17    4.93   2
   4  10   6   20.12    6.76   1
   4  10  -6    7.34    4.24   2
  -4  10   6   10.26    3.35   2
  -5  10   6  110.55    8.98   2
   5  10  -6   96.05   14.11   1
   5  10   6   90.08    8.89   3
   5  10   6   76.72    9.43   2
  -5  10  -6  108.59   10.89   2
   5  10   6   94.30   11.54   1
   5  10  -6  103.63   13.60   2
   6  10   6  312.70   21.26   3
  -6  10   6  236.87   22.94   2
   6  10   6  276.41   24.17   1
   6  10  -6  326.69   24.94   2
  -6  10  -6  300.45   29.46   2
   6  10   6  299.40   20.63   2
   7  10   6    4.29    5.63   2
   7  10  -6   13.20    6.32   2
   7  10  -6    2.56    4.88   1
   7  10   6   -4.21    5.20   3
  -7  10  -6    4.79    3.45   2
   7  10   6   12.13    5.30   1
   8  10  -6   12.25    4.83   1
   8  10   6   23.66    7.04   1
   8  10  -6   17.73    6.35   2
   0  11  -6   50.00   11.29   2
   0  11   6   46.41    6.87   2
   0  11   6   31.41    5.10   3
  -1  11   6   45.41    5.53   3
  -1  11   6   58.45    6.77   2
   1  11   6   47.49    5.72   3
   1  11   6   56.24    7.05   2
  -1  11  -6   38.02    7.94   2
   2  11  -6  126.99   13.06   2
  -2  11   6  151.80   10.85   2
   2  11   6  121.44    8.26   3
   2  11   6  118.13   10.07   2
   3  11   6   -0.28    5.59   2
   3  11  -6   11.53    6.91   2
  -3  11   6   15.21    6.04   2
   3  11   6    4.99    4.35   3
  -4  11   6   46.79    5.54   2
   4  11   6   42.26    7.94   2
   4  11   6   56.44    8.30   3
   4  11  -6   60.67    8.84   2
  -4  11  -6   58.26    7.15   2
   4  11  -6   48.28    7.81   1
   5  11  -6   52.34    7.53   1
   5  11   6   62.04    8.14   2
  -5  11  -6   56.06    7.30   2
  -5  11   6   41.24    5.52   2
   5  11   6   56.32    7.64   3
   6  11   6   17.02    5.02   1
   6  11   6   15.03    5.05   2
   6  11   6   18.72    6.61   3
   6  11  -6   19.02    5.34   2
   0  12   6   83.46   10.88   2
   0  12   6   75.30   12.36   3
   0  12  -6   81.40    8.36   2
   1  12   6   60.46    9.70   2
  -1  12   6   51.83    6.36   2
   1  12  -6   47.84    9.74   2
   2  12   6    2.73    4.05   3
   2  12  -6   15.94    8.34   2
  -2  12  -6    1.66    3.48   2
  -2  12   6   -1.41    4.34   2
   3  12   6    1.41    4.83   3
   3  12   6   10.56    6.42   2
  -3  12   6    6.68    4.01   2
   3  12  -6   10.92    4.71   2
   4  12  -6   21.93    7.78   2
  -4  12   6   13.60    4.23   2
   4  12   6   14.38    6.21   3
   4  12   6    7.08    5.43   2
  -4  12  -6   12.34    5.31   2
   0   0   7    0.21    1.56   3
  -1   0   7  413.29   17.85   3
   1   0  -7  436.23   19.24   1
  -1   0  -7  433.03   20.88   3
   1   0  -7  461.92   28.19   2
   1   0   7  434.71   18.32   3
   1   0   7  409.81   18.70   1
  -1   0   7  453.17   17.79   1
  -1   0  -7  428.83   18.42   1
   1   0  -7  441.83   20.72   3
  -2   0  -7 1004.34   43.67   3
   2   0  -7  927.04   36.06   2
   2   0   7  942.47   34.79   3
   2   0  -7  968.30   34.79   3
   2   0  -7  950.57   57.92   1
  -2   0  -7  981.63   46.37   1
   2   0   7  858.86   35.59   1
   3   0  -7   62.84    4.32   3
   3   0   7   81.82    4.53   3
   3   0   7   82.64    5.86   1
   3   0  -7   73.24    5.68   1
   3   0  -7   83.53    5.42   1
   3   0  -7   63.24    3.88   2
  -3   0  -7   59.16    5.30   1
  -3   0  -7   60.48    4.66   3
  -3   0   7   73.09    4.34   2
  -4   0   7  116.04    6.16   2
   4   0  -7  119.33    6.15   3
  -4   0  -7   91.40    5.68   1
   4   0  -7  114.55    8.05   1
   4   0  -7  101.14    5.56   1
   4   0  -7  113.74    4.84   2
  -4   0  -7   97.64    8.27   2
   4   0   7  106.04    6.55   3
  -4   0  -7  121.07    8.70   3
   4   0   7  123.03    7.55   1
  -5   0   7   54.83    5.33   2
  -5   0  -7   51.76    5.45   3
   5   0  -7   52.06    3.51   2
   5   0   7   51.73    6.94   1
   5   0  -7   64.34    6.23   1
   5   0  -7   48.98    5.13   3
   5   0   7   53.47    4.48   3
  -6   0   7  614.13   34.89   2
  -6   0  -7  598.54   60.66   3
   6   0   7  617.09   32.12   1
   6   0   7  602.73   33.51   3
   6   0  -7  573.74   25.08   1
   7   0   7   35.58    3.73   3
   7   0   7   24.53    3.64   1
  -7   0   7   38.18    4.07   2
  -7   0  -7   30.92    5.92   3
   7   0  -7   26.29    4.15   1
  -8   0   7    5.81    2.74   2
   8   0   7    5.62    2.33   3
   8   0   7    7.61    2.62   1
   8   0  -7    8.12    3.60   1
   9   0   7    8.54    2.21   3
   9   0   7    6.20    5.23   1
  10   0   7  342.29   26.46   3
  10   0  -7  317.54   21.69   1
  10   0   7  290.55   13.82   1
  11   0   7   18.37    5.23   1
  11   0  -7   11.61    4.34   1
  11   0   7   15.25    2.81   3
  12   0  -7   60.16    9.73   1
  12   0   7   73.32    9.54   1
   0  -1   7  115.78    6.01   3
   0   1  -7  131.36    7.73   1
   0   1   7  120.60    5.96   3
   0  -1  -7  124.79    5.27   2
   0  -1  -7  127.40    7.42   1
   0  -1  -7  116.08    5.15   3
   0  -1   7  135.30    7.07   1
   0   1   7  132.28    7.88   1
   0   1  -7  133.65    5.73   3
   1   1  -7  814.33   55.87   2
  -1  -1  -7  774.65   27.48   2
   1  -1  -7  768.70   29.07   1
   1   1  -7  814.48   27.42   3
  -1  -1   7  803.38   35.25   1
   1  -1  -7  780.23   33.32   2
  -1   1  -7  850.85   43.78   1
   1   1   7  780.69   31.98   3
  -1   1   7  788.14   27.73   3
  -1  -1  -7  813.61   35.24   3
  -1   1  -7  790.11   28.72   3
   1  -1  -7  732.94   43.57   3
   1   1   7  807.26   37.11   1
   1   1  -7  768.98   39.72   1
   1  -1   7  782.49   25.04   3
   1  -1   7  740.32   28.58   1
  -1  -1  -7  813.53   36.55   1
  -1   1   7  794.14   30.56   1
   2  -1  -7    5.12    1.88   1
   2   1  -7    3.58    1.43   2
  -2  -1  -7    2.42    1.86   1
  -2   1   7    3.95    2.03   1
   2  -1  -7    3.92    1.86   3
  -2   1   7    6.19    2.27   3
   2  -1   7    1.25    2.18   3
  -2   1  -7    3.41    1.24   3
   2  -1   7    6.01    2.04   1
  -2   1  -7    2.25    1.39   1
   2   1  -7    4.97    1.79   1
   3   1   7  857.68   43.45   3
  -3   1  -7  836.72   31.20   1
   3   1  -7  892.40   34.38   2
   3   1   7  851.29   35.69   1
  -3  -1  -7  884.15   57.83   1
   3  -1   7  927.68   32.94   1
  -3  -1  -7  898.74   71.94   3
   3   1  -7  872.75   32.39   1
  -3   1  -7  898.14   46.03   3
  -3  -1  -7  857.19   38.98   2
   3  -1  -7  901.24   49.49   1
   3   1  -7  858.79   49.88   1
   3  -1  -7  916.04   30.50   3
   3  -1   7  928.67   27.94   3
  -3  -1   7  865.52   55.95   2
   3   1  -7  931.66   30.24   3
   4  -1   7  182.46    8.69   1
   4  -1  -7  209.75   12.32   3
  -4   1  -7  184.21   16.31   3
  -4   1  -7  203.93   22.62   1
   4  -1  -7  224.34   12.47   1
  -4  -1   7  188.49   12.79   2
  -4  -1  -7  195.63    9.99   2
   4   1  -7  205.62    9.82   2
  -4  -1  -7  190.77   18.21   1
   4   1  -7  211.33   11.22   1
   4   1   7  212.16    9.62   1
  -4   1   7  193.26    7.41   2
  -4  -1  -7  175.33   15.16   3
   4  -1   7  193.39    7.79   3
   4   1   7  187.76    7.55   3
   4  -1  -7  182.12   15.31   1
   5   1  -7  148.24    7.26   2
   5  -1   7  172.88   11.77   3
   5  -1   7  148.51    8.86   1
  -5  -1  -7  170.75   13.90   3
   5   1  -7  173.25    9.38   1
  -5  -1   7  160.63    8.49   2
  -5   1  -7  165.07   13.93   3
  -5   1   7  162.91    6.59   2
   5   1   7  174.76   10.09   1
   5  -1  -7  157.03    9.82   3
   5  -1  -7  171.64    9.92   1
   5   1   7  153.94    7.74   3
   5  -1  -7  139.98    7.55   1
   6  -1  -7  287.99   13.77   1
   6  -1  -7  245.61   21.69   3
  -6  -1   7  245.34   18.08   2
   6   1   7  268.94   14.90   1
   6  -1  -7  268.37   14.87   1
   6   1  -7  290.63   13.96   1
  -6   1  -7  268.22   28.15   3
   6  -1   7  263.09   16.34   1
   6   1   7  274.26   15.32   3
   6  -1   7  248.10   12.28   3
   6   1  -7  272.22   13.06   2
  -6  -1  -7  247.91   18.90   3
  -6   1   7  247.89   13.60   2
   7  -1  -7  241.72   14.36   1
   7   1   7  210.31   15.56   3
  -7   1   7  222.27   17.46   2
  -7  -1   7  202.31   17.14   2
   7   1  -7  231.42   11.02   2
  -7   1  -7  211.74   22.93   3
   7  -1  -7  228.05   20.89   3
   7  -1   7  244.27   12.11   1
   7  -1   7  222.45   13.43   3
   7   1  -7  246.90   13.65   1
   7   1   7  245.58   16.29   1
   8   1   7  616.40   34.03   1
  -8   1  -7  614.27   65.25   3
   8  -1  -7  613.86   59.35   3
   8  -1  -7  697.43   37.18   1
   8  -1   7  625.38   42.98   3
  -8  -1   7  633.87   39.47   2
   8   1  -7  640.68   35.96   2
   8  -1   7  670.53   37.99   1
   8   1   7  626.91   22.28   3
  -8   1   7  573.88   55.66   2
   8   1  -7  609.20   41.97   1
   9  -1   7   47.28    6.22   3
   9  -1  -7   50.63    5.00   3
   9   1   7   38.40    5.78   3
   9   1  -7   47.05    6.36   1
  -9   1   7   45.49    8.20   2
   9   1   7   45.51    6.04   1
  10  -1  -7  133.26    9.64   1
  10   1   7  113.40    9.87   3
  10   1   7  113.85    9.41   1
  10  -1   7  107.77    7.89   3
  10  -1   7  105.34   10.01   1
  10   1  -7  113.68   10.35   1
  11  -1   7    5.61    2.34   3
  11   1   7   11.97    4.57   1
  11   1  -7    8.35    4.76   1
  11   1   7    8.86    3.41   3
  11  -1   7    6.30    3.66   1
  12   1   7   67.45   11.40   1
  12  -1   7   58.28    8.96   1
  12   1  -7   65.38   10.54   1
  12  -1  -7   71.57    8.25   1
  12   1   7   70.33    8.59   3
   0  -2   7  847.78   28.36   1
   0  -2  -7  852.21   51.16   3
   0  -2  -7  885.06   36.91   1
   0   2  -7  887.57   61.33   1
   0   2   7  883.98   37.94   3
   0   2  -7  782.81   37.50   3
   0  -2  -7  900.48   47.42   2
   0   2  -7  851.50   48.15   2
   0   2   7  899.78   43.10   1
  -1  -2  -7  284.13   14.96   1
   1   2  -7  254.37   14.11   3
  -1   2  -7  269.93   19.75   1
   1  -2   7  252.69   12.06   1
   1  -2  -7  270.48   15.27   3
  -1   2   7  269.36   10.13   1
   1  -2  -7  266.58   12.32   2
   1   2   7  269.74   11.66   1
  -1   2   7  260.69    9.79   3
   1   2  -7  267.06   15.09   1
   1  -2  -7  263.49   11.19   1
  -1  -2  -7  236.11   17.38   3
   1   2   7  289.50   12.03   3
  -1  -2  -7  265.89   12.70   2
  -1   2  -7  283.09   13.93   3
   1  -2   7  253.41   11.19   3
   1   2  -7  258.89   16.18   2
   2  -2  -7   34.78    3.72   1
   2  -2   7   29.50    3.23   3
  -2   2   7   32.64    3.72   3
   2   2   7   33.70    4.32   3
   2   2   7   34.50    3.43   1
  -2  -2   7   42.70    3.10   2
  -2  -2  -7   31.44    4.20   2
  -2  -2  -7   33.43    3.82   3
   2   2  -7   38.36    4.66   1
   2   2  -7   38.61    3.60   2
  -2   2   7   40.28    3.79   1
  -2   2  -7   36.26    2.78   3
  -2  -2  -7   36.64    3.09   1
   2  -2   7   38.35    4.37   1
   2  -2  -7   39.09    3.40   3
  -3  -2  -7  195.86   12.06   3
   3  -2   7  245.76   10.10   1
   3   2   7  232.08   16.88   3
  -3   2   7  215.90    9.32   3
  -3  -2  -7  218.52   14.31   1
   3   2   7  255.19   14.07   1
   3  -2  -7  236.21   12.68   3
   3   2  -7  237.00   14.66   1
  -3   2  -7  205.90   10.59   1
  -3  -2   7  207.61   13.16   2
   3   2  -7  212.81   12.99   2
   3   2  -7  220.03   11.32   1
  -3   2  -7  219.41    9.53   3
   3  -2  -7  218.09    9.56   1
  -3  -2  -7  230.16   13.13   2
   3  -2   7  197.96    8.95   3
   4   2   7   13.99    4.01   1
  -4   2  -7   12.06    2.00   3
  -4   2  -7   18.44    3.09   1
  -4   2   7   15.70    1.01   2
   4   2  -7   12.03    3.28   2
   4  -2  -7   13.35    2.62   1
  -4  -2  -7   10.06    3.40   2
   4  -2  -7   16.74    2.65   3
  -4  -2   7   12.88    2.68   2
  -4  -2  -7   17.91    4.20   1
   4  -2   7   18.04    3.78   1
  -4  -2  -7   15.68    2.70   3
   5   2  -7  292.22   11.78   2
   5   2   7  240.79   14.37   3
  -5  -2   7  249.70   14.39   2
  -5  -2  -7  266.49   24.01   3
   5  -2   7  285.06   13.48   1
  -5   2  -7  252.17   17.64   3
  -5   2   7  268.47    9.86   2
   5  -2  -7  269.56   15.41   1
   5  -2  -7  275.87   21.70   1
   5  -2  -7  229.09   11.52   3
   5  -2   7  278.06   15.41   3
   5   2   7  236.34   14.21   1
  -6   2  -7  239.90   15.59   3
   6   2   7  247.42   18.21   3
   6  -2  -7  245.96   13.72   1
   6  -2   7  247.50    9.25   3
   6   2  -7  238.48   13.11   2
   6  -2  -7  244.58   21.43   3
  -6   2   7  259.14   12.35   2
  -6  -2   7  245.69   14.45   2
   6   2   7  238.07   13.87   1
   6  -2  -7  256.03   12.63   1
   6  -2   7  265.26   14.90   1
   6   2  -7  243.69   12.88   1
  -7  -2   7   61.24    6.53   2
   7  -2   7   69.34    5.54   3
  -7   2   7   51.58    4.86   2
   7   2   7   65.02    5.74   1
   7   2  -7   70.94    5.82   2
   7  -2  -7   53.18    4.76   3
   7  -2  -7   70.33    7.36   1
   7   2  -7   69.78    6.14   1
   7  -2   7   69.68    5.93   1
  -7   2  -7   63.59    7.39   3
  -8   2   7    6.33    2.40   2
   8  -2   7    5.85    3.42   1
   8  -2   7    8.87    2.74   3
   8  -2  -7    5.19    2.63   1
   8   2   7    2.47    2.55   1
   8   2  -7    4.37    3.14   2
   9  -2   7  160.66    8.32   3
   9   2  -7  182.51   12.75   2
   9   2   7  149.36   14.92   1
   9   2   7  187.32   13.02   3
   9  -2   7  166.52   16.14   1
   9  -2  -7  175.87   16.10   1
  10   2   7   67.80    7.06   1
  10   2  -7   76.25   11.36   1
  10  -2   7   78.40    8.00   3
  10   2   7   73.71    8.24   3
  10  -2   7   62.42    8.38   1
  10  -2  -7   67.40    8.79   1
  11   2   7   75.14   10.20   1
  11   2  -7   88.17   11.68   1
  11  -2  -7   88.39    8.20   1
  12   2  -7   17.19    5.87   1
  12  -2  -7   15.31    4.76   1
  12   2   7    9.44    3.83   1
  12   2   7   15.34    4.42   3
   0   3  -7  565.42   53.44   2
   0   3  -7  537.80   29.43   1
   0   3   7  565.72   23.71   1
   0  -3  -7  559.96   28.95   1
   0  -3  -7  558.61   26.93   3
   0   3   7  592.33   20.66   3
   0   3   7  541.96   22.81   2
   0  -3  -7  555.13   33.48   2
   0   3  -7  582.29   20.56   3
  -1   3  -7  167.05    8.53   3
   1   3   7  160.81    8.72   1
  -1  -3  -7  137.99    9.62   1
  -1   3   7  165.15    8.06   3
  -1  -3  -7  144.79    6.80   2
  -1  -3  -7  157.32   13.93   3
   1  -3  -7  151.41    9.94   3
   1   3  -7  159.41   11.35   3
   1   3  -7  143.25   10.66   2
   1   3   7  156.22    7.65   3
   1   3  -7  155.15   11.50   1
  -1   3   7  160.69    8.89   1
   1  -3  -7  153.90    7.19   1
  -1   3  -7  138.93   10.94   1
   1   3   7  158.19    6.81   2
  -1   3   7  148.52    7.17   2
   1  -3  -7  148.33    7.02   2
   1  -3   7  141.80    8.34   1
  -2   3  -7 1869.13   73.63   3
  -2  -3  -7 1852.24   96.88   2
   2   3   7 1760.69   86.09   1
  -2  -3   7 1818.41   99.62   2
   2   3   7 1846.18   74.24   2
   2   3  -7 1874.42   77.01   1
   2   3  -7 1845.67  135.42   1
   2  -3  -7 1763.84  104.27   3
  -2  -3  -7 1737.64   86.78   3
  -2  -3  -7 1878.25  119.78   1
   2   3  -7 1874.95  111.34   2
  -2   3   7 1925.71   92.58   1
  -2   3   7 1842.68   72.24   2
  -2   3   7 1803.53   66.35   3
   2   3   7 1860.01   93.59   3
   2  -3   7 1836.70   84.92   1
  -2   3  -7 1795.41   79.80   1
   2  -3  -7 1854.90   86.63   1
  -3   3  -7   58.44    5.59   1
  -3   3   7   76.03    4.08   3
  -3  -3   7   50.68    5.77   2
   3   3   7   55.33    5.18   1
   3  -3  -7   54.82    3.21   3
   3   3   7   67.80    4.72   2
   3   3  -7   65.33    6.77   2
   3   3   7   73.92    5.63   3
  -3  -3  -7   56.77    4.50   3
  -3   3  -7   59.22    3.77   3
   3  -3  -7   68.05    3.99   1
   3   3  -7   53.33    5.71   1
  -3  -3  -7   75.16    6.24   1
   3  -3   7   64.75    6.98   1
  -3  -3  -7   68.48    5.77   2
  -4  -3   7  750.22   61.58   2
   4  -3   7  798.02   37.72   1
  -4   3  -7  780.12   46.66   1
   4  -3   7  835.99   32.93   3
   4  -3  -7  807.74   38.17   1
  -4  -3  -7  774.59   72.97   3
   4  -3  -7  773.05   46.14   3
   4   3   7  766.23   35.12   1
  -4   3   7  821.06   32.04   2
   4   3  -7  813.83   29.02   1
   4  -3  -7  793.36   32.64   1
   4   3   7  842.01   31.53   2
  -4  -3  -7  792.06   45.43   2
  -4   3   7  830.41   29.01   2
   4   3   7  735.29   49.02   3
  -4  -3  -7  833.94   68.77   1
   4   3  -7  829.63   45.28   2
  -4   3  -7  836.84   31.44   3
   5   3  -7  377.06   20.86   2
   5  -3  -7  369.49   22.30   1
   5  -3   7  357.37   16.48   1
   5   3   7  369.49   22.25   1
   5  -3  -7  329.53   16.53   3
   5   3  -7  399.28   24.27   1
   5   3   7  344.22   18.64   3
  -5  -3   7  317.49   21.31   2
  -5   3  -7  360.97   34.20   3
   5  -3   7  352.50   13.16   3
   5  -3  -7  316.24   22.65   1
  -5   3   7  369.56   14.16   2
   6  -3   7  333.59   22.89   3
   6   3   7  313.13   18.06   1
   6  -3  -7  283.77   16.41   1
   6  -3   7  298.45   16.62   1
   6   3  -7  355.81   19.42   1
   6   3  -7  343.44   18.01   2
  -6  -3   7  339.40   26.35   2
   6  -3  -7  334.92   21.69   1
  -6   3   7  331.60   17.05   2
  -6   3  -7  304.12   16.90   3
   6   3   7  331.92   17.81   3
   6  -3  -7  295.22   17.40   3
   7  -3   7  256.32   10.57   3
   7  -3  -7  247.76   15.37   1
   7   3  -7  247.57   13.80   2
   7   3   7  261.05   16.84   3
  -7   3  -7  240.52   15.81   3
   7  -3  -7  267.98   13.49   1
   7   3  -7  275.50   19.09   1
   7  -3  -7  266.88   22.20   3
   7  -3   7  247.01   14.56   1
   7   3   7  286.27   20.89   1
  -7   3   7  228.67   14.01   2
   8  -3   7  220.02   15.81   3
   8   3   7  187.26   13.91   1
  -8   3   7  194.41   15.89   2
   8   3  -7  219.09   16.67   2
   8   3  -7  212.54   14.73   1
   8  -3  -7  215.23   19.19   3
   8  -3   7  235.65   11.63   1
   8  -3  -7  236.14   15.44   1
   8   3   7  217.02   11.48   3
  -8   3  -7  194.05   22.23   3
   9   3  -7   43.38    6.62   2
   9  -3   7   37.90    6.29   3
   9  -3  -7   43.42    5.71   1
   9   3   7   45.06    6.55   1
   9   3   7   42.09    6.39   3
   9  -3   7   35.32    4.29   1
  10   3   7    2.75    3.71   1
  10  -3  -7    5.93    3.20   1
  10  -3   7    8.11    3.51   1
  10   3   7   11.28    4.87   3
  10   3  -7    1.32    4.38   1
  11  -3  -7   12.73    3.83   1
  11   3   7   10.57    4.23   3
  11   3  -7    4.56    5.18   1
  11   3   7    9.53    3.71   1
  11  -3   7    9.56    3.00   1
  12  -3   7  176.13   13.47   1
  12   3   7  157.00   10.00   3
  12   3   7  178.09   18.25   1
  12  -3  -7  159.58   26.83   1
  12   3  -7  158.68   24.01   1
   0   4   7 2883.66  112.46   2
   0   4  -7 2742.55  192.25   2
   0   4  -7 2786.77  310.77   1
   0   4  -7 2724.25  174.18   3
   0  -4  -7 2742.00  142.76   1
   0  -4  -7 2869.58  164.19   2
   0  -4  -7 2793.52  186.60   3
   0   4   7 2763.43  132.71   1
   0   4   7 2825.27  131.85   3
   1   4   7   89.61    5.68   1
  -1   4  -7   90.88    8.13   3
   1  -4  -7   97.36    5.38   2
   1   4   7  103.94    7.08   3
   1   4  -7   90.41    7.92   1
  -1  -4  -7  101.63    5.41   2
  -1   4  -7   91.78    6.19   2
   1  -4  -7   94.99    7.52   1
   1   4  -7   88.46    6.76   2
  -1   4   7   99.27    5.98   1
  -1  -4  -7   96.48    7.08   3
  -1   4  -7  103.06    8.98   1
  -1   4   7   97.37    7.39   3
   1   4   7   95.36    5.26   2
  -1   4   7  102.81    4.39   2
   1   4  -7   81.57    6.47   1
   1  -4  -7   97.70    5.70   3
  -1  -4  -7  111.49    6.64   1
   2   4  -7  227.46   14.69   1
  -2   4   7  237.21    8.68   1
   2  -4   7  227.99   13.28   1
   2  -4  -7  229.52   13.39   3
  -2  -4  -7  217.53   14.70   2
  -2  -4  -7  213.61   11.31   1
  -2   4   7  206.98    7.89   3
   2   4   7  247.45   14.58   1
   2   4  -7  229.33   12.30   2
  -2  -4  -7  225.45   18.19   3
  -2  -4   7  233.99   14.88   2
   2  -4  -7  209.69    9.57   1
  -2   4   7  227.45    9.62   2
  -2   4  -7  224.12   14.06   1
  -2   4  -7  239.38   17.35   3
   2   4   7  192.58   11.56   3
   2   4   7  207.67    9.34   2
   3   4  -7  171.95   11.96   1
   3   4   7  157.26    8.32   3
  -3  -4  -7  161.96   14.50   1
  -3   4   7  159.21    8.12   1
  -3   4   7  163.56    8.30   3
   3   4  -7  159.61    7.12   2
   3  -4  -7  163.79   10.47   3
   3   4   7  175.06    9.73   1
  -3  -4  -7  168.22   15.30   2
   3   4   7  146.40    9.40   2
  -3  -4   7  162.76    9.60   2
   3  -4   7  170.65    9.73   1
  -3   4  -7  181.75    7.94   3
  -3   4  -7  134.25    9.09   1
  -3   4   7  168.15    8.07   2
   4   4   7    5.73    3.51   2
   4   4  -7    1.07    3.34   1
  -4   4  -7    2.68    1.45   3
   4  -4  -7    2.52    1.26   1
  -4   4   7    2.14    1.09   2
   4   4   7    0.24    2.88   3
   4  -4  -7    3.51    1.66   3
   4   4   7    7.77    3.46   1
  -4   4   7    2.50    2.00   3
  -4  -4   7    0.56    2.05   2
   4  -4   7    0.39    2.31   1
   5   4   7  193.20   15.82   2
   5   4  -7  239.88   13.28   1
  -5   4   7  216.72   11.47   2
  -5   4   7  210.36    9.74   2
   5  -4   7  198.64   10.75   1
   5   4   7  202.23   14.26   3
  -5   4  -7  208.41   10.65   3
  -5  -4   7  203.47   10.13   2
   5  -4  -7  207.22   14.05   1
   5   4   7  226.57   14.15   1
   5  -4  -7  209.83   11.00   1
   5  -4  -7  194.51   12.33   3
   6  -4   7  403.19   18.62   3
   6   4  -7  388.11   15.80   2
   6  -4  -7  352.08   23.48   1
   6  -4  -7  389.71   30.50   1
   6   4  -7  400.61   27.05   1
  -6   4   7  374.83   15.91   2
   6   4   7  359.15   18.79   1
   6   4   7  391.74   23.23   2
   6  -4  -7  349.30   14.17   3
   6  -4   7  370.35   19.39   1
   6   4   7  357.35   21.35   3
  -6   4  -7  387.91   20.97   3
   7  -4  -7   18.14    2.76   1
   7   4  -7   26.76    5.00   1
   7   4   7   21.54    5.03   1
   7  -4   7   22.20    3.01   1
   7   4   7   14.73    4.07   3
  -7   4  -7   22.31    3.24   3
   7  -4   7   24.64    2.88   3
   7  -4  -7   21.59    2.70   1
  -7   4   7   20.80    2.22   2
   7   4  -7   18.76    4.40   2
   7  -4  -7   23.20    2.73   3
   8   4  -7   51.07    8.16   1
   8  -4  -7   56.27    5.25   1
   8   4  -7   56.59    6.23   2
  -8   4  -7   43.68    6.91   3
   8   4   7   54.62    6.56   3
   8  -4   7   62.36    5.06   3
   8  -4   7   63.43    5.99   1
   8   4   7   72.44    9.52   1
   9  -4   7  306.22   24.45   1
   9   4  -7  265.33   20.06   1
   9  -4  -7  275.84   28.57   1
   9   4  -7  351.82   23.91   2
   9   4   7  339.76   17.83   1
   9  -4   7  318.82   21.08   3
   9   4   7  292.39   28.05   3
  10   4  -7   83.62    6.61   2
  10  -4  -7   88.07    8.98   1
  10   4   7  100.04    7.78   3
  10  -4   7   90.56    9.93   1
  10   4   7   70.50    8.98   1
  10   4  -7  110.09   11.66   1
  11   4  -7   30.26    5.95   2
  11   4   7   49.41    6.83   3
  11  -4  -7   31.06    6.16   1
  11   4  -7   42.80    6.96   1
  11  -4   7   45.19    5.42   1
  11   4   7   44.59    8.70   1
   0   5   7  245.57   10.30   3
   0   5  -7  266.72   13.86   2
   0   5   7  281.68   16.19   1
   0  -5  -7  292.59   14.96   2
   0   5  -7  264.03   16.17   1
   0   5   7  282.89   19.25   2
   0  -5  -7  303.83   27.53   1
   0  -5  -7  286.82   20.85   3
   1   5   7  386.41   16.58   3
   1  -5  -7  412.95   21.95   3
  -1   5   7  403.01   17.29   3
  -1  -5  -7  359.75   22.16   3
   1   5  -7  406.52   22.87   2
  -1   5   7  395.65   23.85   1
  -1   5  -7  363.07   18.92   2
  -1  -5  -7  384.66   21.26   2
  -1   5   7  392.38   24.43   2
  -1  -5  -7  410.01   20.51   1
   1   5   7  402.61   21.06   1
   1  -5  -7  396.75   25.20   2
   1  -5  -7  403.31   26.38   1
  -1   5  -7  388.21   25.98   3
   1   5  -7  417.44   23.93   1
   1   5   7  422.78   18.22   2
  -2  -5   7  316.00   15.60   2
  -2   5  -7  292.39   13.60   3
   2  -5  -7  296.64   20.48   1
   2   5  -7  311.55   21.50   1
  -2  -5  -7  277.03   15.27   2
  -2   5   7  324.08   15.56   2
   2  -5  -7  317.23   15.35   3
   2   5   7  324.58   14.17   1
   2   5   7  315.63   13.30   2
   2   5  -7  297.20   18.78   2
  -2   5   7  298.35   17.27   3
  -2  -5  -7  308.77   20.21   1
  -2   5  -7  264.40   20.36   2
   2   5   7  340.24   13.63   3
  -2   5   7  314.94   17.05   1
  -2  -5  -7  321.25   27.78   3
  -3   5   7   15.12    2.21   1
  -3   5   7   10.57    2.16   2
   3   5   7   13.91    3.30   1
  -3   5   7   12.08    2.03   3
   3  -5  -7   11.23    2.17   3
   3   5   7   16.09    3.44   3
   3  -5  -7   11.39    1.93   1
   3   5  -7   13.49    3.45   2
   4   5   7   17.62    3.01   1
  -4   5   7   13.65    2.51   3
   4  -5  -7   17.34    2.34   1
  -4   5  -7   15.08    2.14   3
   4  -5  -7   11.54    2.93   3
   4   5  -7   10.19    3.64   1
   4   5  -7   17.05    4.68   2
   4  -5   7   12.72    3.33   1
  -4   5   7   17.41    2.41   2
   4   5   7   17.92    5.04   2
   4   5   7   15.93    3.92   3
   5   5  -7   56.03    5.51   2
   5  -5  -7   68.47    6.48   3
  -5   5  -7   58.23    4.47   3
   5   5   7   84.77    6.05   3
   5  -5  -7   72.91    4.41   1
  -5   5   7   68.25    4.34   2
   5   5   7   69.57    7.80   1
   5  -5  -7   71.93    5.84   1
   5   5  -7   74.72    9.32   1
   6   5  -7   69.35   10.11   2
   6   5  -7   70.52    7.89   1
  -6   5   7   76.37    5.09   2
  -6   5   7   71.75    3.99   2
   6   5   7   61.41    7.91   3
   6  -5  -7   70.65    5.70   1
   6  -5  -7   62.07    5.28   3
   6   5   7   77.61    7.71   1
   6   5   7   66.96    8.70   2
   6  -5   7   62.71    5.00   1
  -6   5  -7   78.53    5.18   3
   7   5  -7    5.20    5.02   1
  -7   5   7    2.65    1.70   2
   7  -5  -7    1.07    1.43   3
   7   5   7   -1.69    4.91   2
   7  -5   7    0.21    2.12   1
   7   5   7   -4.35    4.80   3
  -7   5  -7    0.15    1.32   3
   7  -5  -7    2.26    1.58   1
   7   5   7   -2.41    3.44   1
   8  -5  -7  549.95   22.75   1
   8   5  -7  539.77   28.94   1
   8   5   7  591.29   35.69   1
   8   5   7  600.23   25.08   2
   8  -5   7  555.62   35.80   1
   8   5   7  543.02   24.89   3
   8   5  -7  584.07   26.16   2
   9  -5  -7   70.16    6.20   1
   9   5  -7   84.43   10.72   2
   9   5   7   64.88    8.02   3
   9   5   7   57.20    7.40   1
   9   5  -7   72.38    7.92   1
  10  -5  -7   19.64    2.97   1
  10  -5   7   19.26    4.13   1
  10   5   7   27.98    5.95   3
  10   5  -7   19.95    6.35   2
  11   5   7   56.71    8.84   1
  11   5   7   78.37    7.74   3
  11  -5   7   77.67    6.52   1
  11   5  -7   81.74    8.93   1
  11   5  -7   86.91    7.26   2
  11  -5  -7   61.15    5.35   1
   0   6   7  250.02   13.84   1
   0   6   7  231.52   11.00   2
   0  -6  -7  212.01   10.37   1
   0   6  -7  215.70   12.23   1
   0  -6  -7  216.16   12.36   2
   0  -6  -7  228.76   14.72   3
   0   6  -7  231.13   13.25   2
   1   6   7  274.82   13.84   2
   1   6  -7  281.10   19.11   2
  -1   6  -7  277.31   16.40   1
  -1  -6  -7  279.55   17.98   2
   1   6  -7  307.75   20.58   1
  -1   6   7  304.65   16.26   1
  -1   6  -7  279.50   17.84   2
   1  -6  -7  276.15   13.02   3
  -1   6   7  321.30   18.30   2
  -1  -6  -7  285.65   16.84   3
   1  -6  -7  281.01   18.76   1
   1   6   7  288.01   20.23   1
  -1   6   7  321.37   14.82   3
   1   6   7  247.17   14.07   3
  -1   6  -7  269.28   19.50   3
   1  -6  -7  277.99   13.00   2
  -1  -6  -7  271.42   15.34   1
  -2  -6  -7  180.13   18.49   2
  -2   6  -7  201.59    8.62   3
  -2  -6  -7  185.98   17.72   1
  -2   6  -7  204.99   14.40   2
   2  -6  -7  173.32   12.92   3
  -2   6   7  189.13   10.92   3
   2  -6  -7  175.24   11.41   1
   2   6  -7  205.20   13.38   1
   2   6  -7  215.86   12.06   2
  -2   6   7  188.23    9.80   2
   2   6   7  196.32   13.21   3
   2   6   7  201.75   10.77   1
  -2   6   7  182.16   13.27   1
   2   6   7  206.02   10.59   2
  -2   6  -7  176.85   11.83   1
   3  -6  -7   30.60    3.33   1
  -3   6   7   33.75    3.17   1
   3   6   7   29.93    5.29   3
   3   6   7   25.19    4.26   1
  -3   6  -7   38.28    6.72   3
  -3   6  -7   27.97    4.92   2
   3   6  -7   32.70    6.51   2
  -3  -6  -7   31.76    4.82   1
   4   6   7  375.20   21.43   3
  -4   6   7  417.24   23.85   3
   4   6   7  339.91   20.02   2
   4  -6  -7  405.96   33.05   3
   4   6   7  391.33   26.07   1
  -4   6   7  418.78   23.20   2
   4   6  -7  442.98   25.35   1
   4   6  -7  362.98   19.83   2
  -4   6  -7  382.78   13.14   3
   4  -6  -7  382.35   22.58   1
   5  -6  -7   17.73    2.35   3
   5   6   7   14.38    5.29   1
  -5   6   7   14.47    2.31   2
   5  -6  -7   15.68    2.07   1
   5   6  -7    8.33    5.38   2
   5   6  -7   20.65    6.17   1
   5   6   7   19.23    4.67   3
   5   6   7   10.71    5.60   2
   5  -6   7   15.10    2.73   1
   6   6   7    3.76    5.85   2
   6   6   7   13.74    3.32   1
   6   6   7   12.52    5.08   3
   6  -6   7   14.05    3.01   1
  -6   6  -7    8.05    1.70   3
   6  -6  -7   11.82    2.09   1
   6  -6  -7    9.13    1.89   3
   6   6  -7   14.52    6.74   2
  -6   6   7   14.57    2.24   2
   6   6  -7    6.20    3.07   1
   7   6   7   89.36   11.08   1
   7  -6   7  100.99   10.14   1
   7   6  -7  114.68   10.88   2
  -7   6   7  102.16    6.75   2
   7   6   7   84.88    8.36   3
   7   6   7  109.06   12.43   2
   7   6  -7   80.44    8.56   1
   7  -6  -7  107.36    6.78   1
   8   6  -7   15.83    5.35   2
   8  -6  -7   29.82    3.33   1
   8   6   7   25.93    5.98   3
   8   6   7   26.94    5.97   2
   8  -6   7   27.73    4.70   1
  -8   6   7   22.60    2.86   2
   8   6  -7   20.02    5.38   1
   9   6   7   56.37    8.91   3
   9   6   7   67.59   10.76   2
   9   6  -7   54.93    9.14   1
   9   6  -7   61.02    8.19   2
   9  -6   7   65.00    5.72   1
   9  -6  -7   67.52    5.43   1
  10   6  -7   98.87    9.85   1
  10   6   7  114.39   13.74   1
  10   6   7   91.20   12.31   3
  10  -6   7  109.94    9.63   1
  10   6  -7   89.62   13.83   2
  11   6  -7   35.06    5.73   2
   0   7   7   88.14    7.75   3
   0  -7  -7   90.25    6.29   3
   0  -7  -7   95.34    7.05   1
   0   7  -7   77.21    8.12   1
   0   7   7   97.68    6.88   1
   0  -7  -7   97.65    7.29   2
   0   7  -7   95.28   10.21   2
   1   7   7   75.84    7.42   1
  -1   7  -7   95.18    7.02   2
  -1  -7  -7  114.79   12.89   1
   1   7  -7  100.09    7.66   2
   1   7  -7  103.10    9.55   1
  -1   7  -7   96.44    9.89   1
  -1   7   7  103.24    6.85   1
  -1   7   7   89.47    7.85   3
  -1  -7  -7   89.16    9.50   2
   1  -7  -7   83.65    7.42   3
   1   7   7   86.32    5.53   3
  -1   7   7   93.11    7.85   2
   1  -7  -7  103.37    7.49   2
   1  -7  -7   92.22    5.32   1
   2   7   7   81.41    8.66   2
  -2   7  -7   67.01    5.73   1
  -2   7  -7   65.61    8.10   2
  -2   7   7   81.32    6.76   1
   2   7  -7   84.30    7.00   2
  -2   7   7   75.02    5.80   2
   2   7  -7   66.72    5.32   1
   2  -7  -7   86.15    9.05   3
  -2  -7  -7   83.12    6.15   1
  -2   7   7   87.91    4.87   3
   2  -7  -7   89.86    9.50   1
  -2   7  -7   88.17    6.15   3
   2   7   7   81.49    6.80   1
   3   7   7   66.34    6.53   3
   3  -7  -7   57.67    3.70   1
   3   7  -7   61.73    6.69   1
   3   7  -7   64.30    6.30   2
  -3   7  -7   64.21    4.59   3
  -3   7  -7   48.60    5.62   2
  -3   7   7   62.59    6.00   2
  -3   7  -7   60.13    5.20   1
   3   7   7   59.40    6.99   1
  -3  -7  -7   61.45    9.97   1
   3  -7  -7   66.69    4.77   3
   3   7   7   71.85    6.22   2
   4   7  -7  717.01   29.18   1
   4   7  -7  671.49   32.05   2
   4   7   7  631.25   34.13   3
   4   7   7  758.12   52.63   1
  -4   7   7  674.68   50.98   3
   4   7   7  693.80   33.46   2
  -4   7   7  724.02   34.06   2
  -4   7  -7  677.45   30.01   2
  -4   7  -7  697.20   27.24   3
   4  -7  -7  623.91   49.66   3
   5   7  -7  665.29   33.29   2
  -5   7   7  696.41   40.46   2
   5  -7  -7  651.00   28.21   1
   5   7   7  678.54   37.90   3
  -5   7  -7  665.99   45.36   3
   5   7  -7  677.68   40.55   1
   5  -7  -7  645.34   37.44   3
   5   7   7  644.22   39.51   2
  -5   7   7  653.13   43.56   3
   5   7   7  664.00   50.87   1
   5  -7  -7  664.25   27.11   1
  -6   7   7  112.63    7.76   2
   6  -7  -7  107.58    4.64   1
   6  -7  -7  117.37    5.29   1
   6   7   7  126.53   10.63   2
   6   7   7  110.55   10.29   1
   6   7  -7  111.05   12.75   2
   6   7  -7  112.60   12.01   1
   7   7   7  193.70   12.28   3
   7   7  -7  168.73   16.18   1
   7   7   7  219.61   23.57   2
  -7   7   7  193.18   17.59   2
   7   7  -7  213.03   12.32   2
   7  -7   7  176.36   14.13   1
   7   7   7  224.05   21.69   1
   8   7   7   43.97   10.31   3
   8   7   7   49.07    9.05   2
   8  -7   7   30.92    4.62   1
   8   7  -7   30.37    7.13   1
   8   7  -7   34.91    6.26   2
   8   7   7   43.36    5.72   1
   9   7  -7    4.38    3.89   2
   9   7   7    7.31    5.05   2
   9   7   7    5.64    3.49   1
   9   7  -7    5.53    3.88   1
   9   7   7   11.51    5.82   3
   9  -7   7    4.95    2.79   1
  10   7  -7   48.58    7.21   1
  10   7   7   51.35    7.85   3
  10   7  -7   37.12    6.67   2
  10   7   7   40.87    8.00   1
   0   8  -7   26.62    3.32   1
   0   8   7   29.86    4.24   3
   0   8   7   34.99    4.47   1
   0  -8  -7   29.41    3.68   1
   0   8  -7   22.29    6.41   2
  -1   8  -7  139.02   10.33   1
  -1   8  -7  173.85   14.14   2
   1  -8  -7  148.93   11.57   2
   1   8   7  156.37   12.81   1
   1   8   7  161.25   10.25   2
   1  -8  -7  154.98   13.79   1
   1   8   7  174.43   12.63   3
  -1   8   7  156.98   10.44   3
  -1  -8  -7  153.72   12.69   1
   1   8  -7  140.47   10.32   2
  -1   8   7  152.55   14.12   2
  -1   8   7  169.23   11.51   1
   2   8  -7  141.62   11.65   2
   2   8   7  136.98   10.51   3
  -2   8  -7  116.36    8.79   2
  -2   8   7  129.19    9.10   2
  -2   8  -7  148.98    8.09   3
  -2   8  -7  118.41   14.16   1
   2  -8  -7  127.19    9.77   1
  -2   8   7  122.32   10.91   3
  -2   8   7  150.23   11.47   1
   2   8   7  148.35   11.88   1
   2   8  -7  138.41    9.26   1
  -2  -8  -7  117.68    8.35   1
   2   8   7  137.66   11.04   2
   3   8   7  579.36   39.66   3
  -3   8   7  631.80   50.76   3
   3   8   7  651.90   37.37   1
  -3   8  -7  624.02   65.93   1
   3   8  -7  593.80   29.18   2
  -3   8   7  582.46   36.63   1
  -3   8  -7  609.80   62.97   3
   3   8   7  635.13   28.88   2
  -3   8   7  599.99   37.63   2
  -3   8  -7  585.28   23.45   2
  -3  -8  -7  558.66   76.89   1
   3   8  -7  645.11   48.30   1
   4   8  -7  273.79   19.29   1
   4  -8  -7  310.95   13.98   1
  -4   8  -7  300.31   23.13   1
   4   8  -7  279.97   19.05   2
   4   8   7  277.02   19.04   3
   4   8   7  286.07   24.19   1
  -4   8  -7  289.36   18.72   3
  -4   8   7  292.60   21.50   2
  -4   8  -7  306.68   17.84   2
   4  -8  -7  313.33   14.34   1
  -4   8   7  282.46   12.98   3
   4   8   7  265.65   12.77   2
  -5   8   7   48.16    4.42   2
   5   8   7   45.99    6.11   2
  -5   8   7   38.99    3.46   3
   5   8  -7   44.52    8.04   2
  -5   8  -7   46.98    6.05   2
  -6   8  -7   -1.35    4.25   2
  -6   8   7    3.89    2.40   2
   6   8   7    2.26    3.67   1
   6   8   7    5.06    4.59   2
   7   8  -7    6.73    5.43   2
   7   8  -7   -1.22    4.19   1
   7   8   7    1.32    3.73   3
   7   8   7   -0.04    4.14   1
   7   8   7    1.53    5.03   2
   8   8   7   40.69    5.64   2
   8   8  -7   34.16    6.99   1
   8   8  -7   44.48   10.90   2
   9   8   7  101.05   11.01   2
   9   8  -7  107.28   12.09   1
   9   8   7  135.19   22.02   1
   9   8   7  129.47   13.40   3
   0   9   7   52.57    6.30   2
   0   9  -7   51.31    6.58   1
   0   9  -7   36.94    5.89   2
   0   9   7   46.65    5.13   3
   0   9   7   53.99    6.59   1
  -1   9   7    4.18    2.41   3
   1   9   7    4.38    4.06   3
  -1   9   7    0.99    2.28   2
  -1   9  -7    3.19    2.62   1
   1   9   7    2.16    4.43   2
   1   9   7    2.57    2.46   1
  -1   9  -7    3.53    4.87   2
  -1   9   7    3.91    1.31   1
   2   9   7  225.79   19.57   1
   2   9  -7  254.24   21.23   1
  -2   9   7  219.69   19.91   2
   2   9  -7  208.24   15.67   2
  -2   9  -7  232.89   11.76   2
   2   9   7  213.43   12.96   3
  -2   9  -7  230.64   13.03   1
  -2   9   7  259.62   18.28   3
   2   9   7  230.64   14.24   2
   3   9  -7  158.71   10.51   1
  -3   9  -7  191.52   11.83   2
  -3   9   7  175.22   14.73   2
   3   9   7  179.24   12.48   3
   3   9   7  206.40   13.98   2
  -3   9  -7  189.62   23.53   3
   3   9   7  171.40   11.81   1
   3   9  -7  201.50   15.47   2
  -3   9   7  190.50   18.85   3
   4   9   7   41.01    7.25   3
   4   9  -7   34.20    5.24   1
   4   9   7   35.23    5.28   1
  -4   9  -7   28.20    5.82   2
   4   9  -7   47.65    6.78   2
  -4   9   7   36.12    4.85   3
  -4   9   7   36.21    3.97   2
   5   9   7  139.02   12.39   1
   5   9  -7  126.79    9.87   2
  -5   9   7  128.64   12.83   2
  -5   9  -7  121.50   12.91   2
   5   9   7  123.56   11.80   3
   5   9  -7  141.43   14.26   1
   5   9   7  111.70    8.92   2
   6   9   7   57.78    7.24   1
   6   9   7   68.20   10.48   3
   6   9  -7   54.18    6.49   2
  -6   9   7   47.54    6.73   2
  -6   9  -7   47.96    6.35   2
   7   9  -7   36.34    7.38   2
   7   9   7   30.42    5.56   3
   7   9   7   21.44    5.08   1
   7   9  -7   23.69    5.91   1
   7   9   7   29.46    5.21   2
  -7   9  -7   36.48    6.28   2
   8   9   7    2.34    4.32   1
  -8   9  -7    5.93    3.64   2
   8   9  -7   -7.72    5.76   2
   8   9   7    9.63    5.26   2
   8   9  -7   -3.16    3.21   1
   8   9   7    0.83    5.88   3
   0  10   7    0.26    2.75   3
   0  10  -7    1.70    2.35   1
   0  10  -7   -1.65    4.58   2
   0  10   7   -0.49    3.74   2
  -1  10   7   39.23    5.90   3
  -1  10  -7   31.32    5.68   2
   1  10   7   31.11    4.42   3
  -1  10   7   27.95    4.70   2
   1  10  -7   44.61    5.12   1
   1  10  -7   40.54    6.95   2
   1  10   7   35.61    4.73   2
   2  10   7   52.88    6.53   2
   2  10  -7   57.24    6.85   1
   2  10  -7   63.59    8.90   2
  -2  10  -7   61.48    8.44   2
  -2  10   7   62.15    7.28   2
  -2  10   7   49.73    8.41   3
   2  10   7   41.92    5.13   1
   3  10   7   14.49    5.20   3
  -3  10  -7   10.48    4.69   2
  -3  10   7   10.80    2.52   3
  -3  10   7   11.48    3.71   2
   3  10  -7   13.24    4.91   1
   3  10   7   12.32    3.59   1
   3  10   7    5.65    3.34   2
   4  10   7   99.08    8.97   3
   4  10  -7  118.24   11.05   2
  -4  10   7   92.77    7.93   2
   4  10  -7   77.99    9.91   1
  -4  10  -7  101.95    9.21   2
   4  10   7   93.06   12.39   1
   5  10   7   26.89    5.98   1
   5  10  -7   32.21    5.79   1
   5  10   7   30.09    5.75   3
   5  10  -7   35.31    6.98   2
   5  10   7   22.49    6.80   2
   6  10   7   47.19    9.20   2
   6  10   7   50.80    8.78   3
   6  10   7   44.42    8.44   1
   6  10  -7   45.65    6.68   2
  -6  10  -7   42.44    6.83   2
   6  10  -7   62.89   11.47   1
   7  10   7   62.80   10.77   3
  -7  10  -7   57.76    9.45   2
   7  10  -7   73.99   11.38   1
   7  10   7   82.14    8.52   2
   7  10  -7   61.22    7.51   2
   7  10   7   78.34   10.20   1
   0  11   7  118.82   11.79   3
   0  11  -7  126.37   11.77   2
  -1  11  -7  144.37   16.27   2
   1  11   7  122.20   11.82   2
  -1  11   7  136.13    7.56   3
   1  11   7  129.87   11.64   3
   1  11  -7  141.79   13.07   2
   2  11  -7   47.26    8.07   2
   2  11   7   41.90    5.29   2
  -2  11   7   31.08    5.54   2
  -2  11  -7   43.86    5.91   2
   2  11   7   54.66    7.90   3
  -2  11   7   42.48    6.78   3
   3  11   7   64.75    7.85   3
  -3  11  -7   60.18   10.65   2
   3  11   7   86.40    9.64   2
  -3  11   7   74.55    6.77   2
   3  11  -7   83.30   11.48   2
  -4  11   7  155.83   12.70   2
   4  11   7  139.25   20.43   2
  -4  11  -7  143.47   16.81   2
   4  11   7  152.74   13.26   3
   4  11  -7  163.69   15.79   2
   4  11  -7  157.86   23.47   1
   5  11  -7   36.88    7.66   2
  -5  11  -7   39.80    6.56   2
   5  11  -7   33.92    6.22   1
   5  11   7   26.96    6.38   3
  -6  11  -7   45.81    8.48   2
   6  11   7   23.35    7.79   3
   6  11  -7   32.93    7.69   1
   6  11  -7   37.46    9.54   2
   0  12   7   69.98   10.34   3
   0  12  -7   74.21    9.11   2
   0  12   7   70.24    8.66   2
   1  12  -7   16.48    4.89   2
  -1  12  -7   12.93    4.36   2
  -1  12   7   17.83    4.14   3
  -1  12   7   26.32    6.64   2
   1  12   7   20.80    4.69   3
  -2  12   7   56.37    7.38   2
   2  12   7   43.63    7.70   2
   2  12   7   63.10   10.45   3
   2  12  -7   73.27   10.98   2
   3  12   7   49.97    9.91   2
   3  12   7   50.57    6.34   3
  -3  12  -7   46.46    9.29   2
   4  12   7    2.32    4.72   3
  -4  12  -7   10.68    5.40   2
   4  12   7   11.11    4.31   2
   4  12  -7    8.92    6.39   2
   0   0   8 2096.80   86.09   3
   0   0  -8 2101.92  110.92   1
   0   0  -8 2061.67  103.65   3
   0   0   8 2177.04   85.15   1
  -1   0   8 3871.22  170.90   1
   1   0  -8 3965.13  167.25   3
   1   0  -8 3834.63  209.84   2
   1   0  -8 3945.92  216.87   1
   1   0   8 3864.92  171.80   3
   1   0   8 4091.80  181.86   1
  -1   0  -8 3765.77  184.68   3
  -1   0   8 3851.02  158.55   3
  -1   0  -8 3520.02  124.60   1
   2   0  -8 1798.23  100.16   2
  -2   0  -8 1824.82   99.51   3
   2   0   8 1830.13   76.50   3
   2   0  -8 1786.09  107.80   3
   2   0   8 1775.04   70.40   1
   2   0  -8 1713.65   76.49   1
  -2   0  -8 1835.78  113.19   1
   3   0  -8  104.22    6.72   3
   3   0   8  114.94    6.27   3
  -3   0  -8  119.71    7.09   1
   3   0  -8  110.87    5.15   2
  -3   0  -8  121.96    7.84   3
   3   0   8  135.77    7.53   1
   3   0  -8  106.40    6.96   1
  -4   0   8   43.92    2.56   2
   4   0  -8   39.62    4.58   3
   4   0   8   40.90    4.90   1
  -4   0  -8   43.49    4.57   2
   4   0  -8   48.03    2.99   2
   4   0  -8   38.44    3.89   1
   4   0  -8   31.44    7.58   1
  -4   0  -8   41.85    5.43   3
   5   0   8    0.53    2.29   3
  -5   0   8   -0.41    1.17   2
   5   0  -8    1.29    1.76   1
  -5   0  -8   -0.06    2.09   3
   5   0  -8    2.32    3.28   1
   5   0  -8    1.01    2.32   2
   5   0  -8    2.38    2.62   3
   5   0   8    3.33    2.90   1
  -6   0  -8  317.32   26.06   3
   6   0  -8  343.77   24.27   3
   6   0   8  353.49   17.41   3
   6   0  -8  298.69   15.04   1
   6   0  -8  367.97   20.27   1
  -6   0   8  322.36   24.45   2
   6   0   8  332.36   18.38   1
  -7   0   8  190.83    8.93   2
   7   0   8  192.01   12.01   1
   7   0   8  189.07    9.57   3
   7   0  -8  175.51   10.06   1
   7   0  -8  214.69   11.90   3
   8   0   8   29.17    4.62   1
   8   0  -8   22.09    3.99   1
   8   0   8   27.28    3.78   3
  -8   0   8   32.67    4.07   2
   9   0  -8   28.57    4.30   1
   9   0   8   25.65    4.08   1
  10   0  -8  282.98   18.64   1
  10   0   8  272.17   24.50   1
  10   0   8  254.44   14.51   3
  11   0   8   -1.14    2.27   3
  11   0   8   -1.52    2.40   1
  11   0  -8    2.99    3.80   1
  12   0  -8    8.30    4.78   1
   0   1   8 2114.98   84.63   1
   0  -1  -8 2135.24   85.10   2
   0  -1  -8 2280.02  114.94   1
   0   1  -8 2154.94  116.33   3
   0  -1  -8 2070.22  114.13   3
   0  -1   8 2126.99   90.15   1
   0   1  -8 2192.30  132.14   1
   0  -1   8 2007.35   70.42   3
   0   1   8 2091.13   88.93   3
   1   1  -8  704.44   43.70   1
  -1   1   8  732.66   34.43   3
  -1  -1  -8  714.76   23.01   2
   1  -1  -8  713.67   35.33   3
  -1  -1  -8  729.48   40.10   1
  -1   1  -8  684.41   32.24   1
  -1  -1   8  736.72   27.00   1
   1   1   8  773.80   28.23   1
   1   1  -8  705.16   39.01   2
  -1  -1  -8  678.79   31.47   3
  -1   1  -8  722.31   27.05   3
  -1   1   8  699.32   31.91   1
   1  -1   8  698.50   26.41   3
   1   1  -8  663.80   44.38   3
   1  -1  -8  677.39   24.53   2
   1   1   8  674.18   27.21   3
   1  -1   8  695.06   28.89   1
   1  -1  -8  708.49   32.77   1
  -2   1   8  412.53   21.00   1
   2   1   8  360.56   18.37   3
  -2  -1  -8  404.02   22.12   1
   2  -1  -8  360.99   16.66   3
  -2  -1  -8  383.93   13.17   2
   2  -1   8  345.17   14.20   1
   2   1  -8  387.34   17.69   3
   2   1   8  377.92   14.16   1
  -2   1  -8  352.88   22.99   3
  -2  -1  -8  368.42   19.72   3
   2  -1   8  402.04   11.61   3
   2   1  -8  386.04   32.25   1
  -2   1   8  374.76   15.82   3
  -2   1  -8  394.90   16.90   1
   2  -1  -8  386.92   14.59   1
   2   1  -8  385.72   21.37   2
   3   1  -8  482.57   22.50   1
   3   1  -8  453.30   18.50   1
   3  -1   8  456.34   23.17   1
   3   1   8  481.52   19.52   1
   3  -1  -8  448.95   20.05   3
  -3  -1  -8  422.17   33.15   1
   3  -1  -8  483.44   28.77   1
  -3  -1   8  446.29   30.10   2
   3   1  -8  483.94   30.98   3
  -3  -1  -8  478.19   18.93   3
  -3  -1  -8  459.19   25.83   2
   3  -1   8  459.14   16.42   3
   3   1  -8  462.21   17.36   2
  -3   1  -8  460.70   22.37   3
   3   1   8  451.39   22.41   3
  -3   1  -8  463.71   37.36   1
   4   1  -8  142.59    9.97   1
   4   1   8  151.89    7.66   1
  -4  -1  -8  130.58    8.74   3
   4  -1   8  167.01   10.31   1
   4  -1  -8  129.82   10.66   1
   4  -1  -8  153.30   11.08   1
  -4   1  -8  161.45   17.15   3
   4   1   8  163.79    8.01   3
  -4  -1  -8  145.49    7.41   2
   4  -1  -8  144.83    6.01   3
   4   1  -8  164.91    8.35   2
   4  -1   8  157.37    7.22   3
   4   1  -8  163.79   12.11   1
  -4   1   8  152.39    6.46   2
   4   1  -8  129.16   12.26   3
  -4  -1   8  155.14    9.34   2
  -5  -1   8   69.00    6.50   2
   5   1  -8   58.66    5.70   1
   5  -1  -8   76.58    6.05   1
   5  -1  -8   70.25    6.61   1
  -5   1  -8   70.30    5.72   3
   5   1  -8   60.23    4.73   2
  -5  -1  -8   59.14    6.51   3
   5  -1  -8   72.85    4.89   3
  -5   1   8   64.83    2.97   2
   5  -1   8   70.22    5.94   1
   5   1   8   56.63    5.37   1
   5   1   8   52.68    4.52   3
   5   1  -8   70.61    8.11   1
   6   1  -8  289.42   17.75   1
   6   1   8  263.67   18.86   1
   6  -1  -8  322.92   16.08   1
   6   1   8  296.41   14.39   3
  -6  -1   8  324.49   12.89   2
   6  -1   8  298.63   11.54   3
   6  -1  -8  317.43   23.74   1
   6  -1  -8  318.60   26.85   3
  -6   1  -8  260.46   20.32   3
   6  -1   8  312.57   18.58   1
  -6   1   8  306.91   17.17   2
   6   1  -8  279.78   13.26   2
   7   1   8  180.51   12.25   3
  -7   1   8  207.40   13.21   2
   7  -1  -8  183.30   12.87   1
  -7   1  -8  189.84   13.00   3
   7   1   8  210.63   13.16   1
   7  -1  -8  170.96   14.10   1
   7  -1   8  208.73   14.55   1
   7  -1  -8  200.88   17.82   3
   7  -1   8  207.44   16.20   3
  -7  -1   8  208.78   11.95   2
   7   1  -8  206.78   11.24   2
   8   1   8  367.58   16.38   3
   8   1  -8  362.73   22.14   2
  -8  -1   8  369.46   23.98   2
   8  -1  -8  370.80   28.66   3
   8  -1   8  380.44   25.44   1
   8  -1   8  392.91   21.67   3
   8   1   8  412.42   17.92   1
   8  -1  -8  372.44   26.52   1
   8  -1  -8  375.56   37.18   1
  -8   1   8  361.21   36.39   2
   8   1  -8  393.16   20.89   1
   9  -1   8  249.20   16.43   1
   9   1   8  256.23   11.86   3
   9   1   8  209.33   12.23   1
   9  -1   8  236.94   15.99   3
   9  -1  -8  186.39   11.56   1
   9   1  -8  186.94   16.70   1
  10  -1   8    1.37    2.15   3
  10   1  -8    1.53    2.63   1
  10   1   8    2.43    3.15   3
  10   1   8    5.99    3.95   1
  10  -1   8    4.05    3.60   1
  10  -1  -8   -2.13    2.28   1
  11   1   8    4.61    4.18   3
  11   1  -8   10.62    3.77   1
  11  -1  -8    2.71    3.97   1
  11   1   8   11.56    5.69   1
  11  -1   8    6.10    2.44   3
  11  -1   8    4.71    3.62   1
  12   1   8    8.02    3.47   1
  12   1  -8    9.48    4.98   1
  12   1   8    2.90    2.86   3
  12  -1   8    2.77    3.76   1
  12  -1  -8    6.19    4.17   1
   0   2   8   35.85    3.38   1
   0  -2  -8   35.10    3.99   3
   0   2  -8   26.13    2.60   2
   0   2  -8   34.79    4.59   3
   0   2   8   35.07    4.01   3
   0   2  -8   29.21    4.01   1
   0  -2  -8   30.66    2.71   2
   0  -2  -8   38.80    4.51   1
   1   2  -8 1470.31   95.99   2
   1   2  -8 1520.97  121.81   1
   1   2   8 1444.57   53.80   3
   1  -2  -8 1491.39   87.13   1
   1  -2   8 1438.79   69.66   1
   1   2   8 1438.99   57.23   1
   1  -2  -8 1483.83   58.32   2
   1   2  -8 1448.27   76.99   3
  -1  -2  -8 1444.74   78.21   1
   1  -2  -8 1527.40   75.35   3
  -1   2  -8 1444.65   73.69   1
   1  -2   8 1521.10   64.64   3
  -1   2   8 1492.17   60.57   1
  -1   2  -8 1522.30   62.61   3
  -1  -2  -8 1487.93   69.27   2
  -1   2   8 1556.02   49.87   3
  -1  -2  -8 1509.75  111.88   3
  -2   2  -8   13.50    2.49   1
   2  -2  -8   21.06    2.59   3
  -2  -2  -8   13.82    3.85   3
   2   2   8   13.44    2.53   3
   2   2  -8   22.10    3.79   3
  -2   2  -8   22.16    2.80   3
   2   2  -8   17.71    2.65   2
   2  -2   8   14.52    2.20   3
  -2  -2  -8   19.91    2.81   2
   2   2   8   16.00    3.72   1
   2  -2  -8   17.84    2.92   1
  -2   2   8   11.39    3.35   1
  -2  -2  -8   17.74    3.46   1
  -2   2   8   19.89    2.97   3
   2   2  -8   18.44    3.29   1
   3   2   8  176.61   11.20   1
  -3   2  -8  188.53    7.09   1
   3  -2  -8  164.25   11.06   3
   3  -2   8  152.11    9.03   3
   3  -2  -8  176.31    8.45   1
   3   2  -8  178.09   15.43   3
  -3  -2   8  181.11   11.05   2
   3   2  -8  179.92   12.23   2
  -3  -2  -8  156.26    7.75   1
   3   2  -8  194.54   12.24   1
  -3  -2  -8  143.97   14.33   3
   3  -2   8  158.10   10.14   1
  -3   2  -8  159.77   11.29   3
   3   2   8  152.40    9.02   3
  -3  -2  -8  180.75   12.03   2
  -3   2   8  175.04    8.78   3
   4  -2   8  285.14   13.51   1
  -4  -2  -8  265.01   21.12   3
   4   2   8  259.70   17.32   1
   4   2  -8  282.12   13.06   1
   4  -2   8  282.22   13.30   3
   4   2  -8  282.51   22.41   1
   4  -2  -8  262.59   14.55   1
   4   2  -8  299.07   18.17   2
   4  -2  -8  260.23   15.14   3
   4  -2  -8  271.86   14.48   1
   4   2   8  283.05   14.50   3
  -4   2  -8  287.01   21.94   3
  -4  -2   8  273.40   18.57   2
  -4  -2  -8  303.08   25.84   2
   5  -2  -8  169.95   11.95   1
   5  -2  -8  158.99   11.14   3
   5   2   8  172.69    9.91   3
   5  -2   8  172.67    8.90   1
  -5   2  -8  163.10   14.25   3
   5   2  -8  167.55    8.94   1
   5   2  -8  186.51   10.83   2
   5   2   8  169.43   12.52   1
  -5  -2   8  169.59    9.84   2
  -5   2   8  164.19    7.05   2
   5  -2  -8  160.23   11.19   1
   5  -2   8  163.53    8.19   3
   6   2   8   64.15    5.21   3
   6   2  -8   55.07    6.05   1
   6  -2   8   69.11    5.44   3
  -6  -2   8   60.47    6.19   2
   6  -2  -8   67.89    6.20   1
   6  -2  -8   64.00    6.46   3
   6  -2  -8   75.00    6.56   1
  -6   2  -8   63.92    5.08   3
   6   2   8   78.10    6.19   1
   6  -2   8   61.24    5.76   1
   6   2  -8   69.64    5.56   2
  -6   2   8   62.34    3.59   2
   7  -2   8  118.05   10.18   3
  -7   2   8  121.85    7.56   2
  -7  -2   8  134.44   14.93   2
   7  -2   8  140.87    9.15   1
   7   2  -8  117.21    8.42   2
   7  -2  -8  116.69   10.10   1
   7  -2  -8  118.33   10.38   3
   7   2   8  121.54    7.77   1
   7  -2  -8  138.15   10.24   1
  -7   2  -8  105.45    8.41   3
   7   2   8  117.37    7.87   3
  -8   2   8  132.28   16.04   2
   8   2  -8  165.47   10.85   1
   8  -2   8  140.38   13.43   3
  -8   2  -8  139.31   17.87   3
   8  -2  -8  157.63    9.90   1
   8   2   8  142.28   11.08   3
   8  -2   8  137.73   10.68   1
   8  -2  -8  172.12    9.24   3
   8   2   8  155.24   10.50   1
   8   2  -8  163.01   12.70   2
   9  -2  -8  219.46   16.93   1
   9   2  -8  178.85   17.55   2
   9   2  -8  193.30   16.55   1
   9  -2   8  181.21    9.88   3
   9   2   8  195.82   13.11   1
   9   2   8  205.29   11.04   3
  10   2   8   57.74    7.71   3
  10  -2  -8   73.65    6.67   1
  10  -2   8   86.16    6.29   3
  10  -2   8   67.82   11.24   1
  10   2  -8   73.36    9.14   1
  10   2   8   79.07    9.56   1
  11  -2   8   30.06    6.20   1
  11   2   8   28.62    4.84   3
  11   2   8   35.23    5.31   1
  11  -2  -8   26.72    6.11   1
  11   2  -8   34.48    5.99   1
  12   2   8  265.49   32.71   1
  12  -2   8  285.37   16.61   1
  12   2   8  254.38   32.42   3
  12  -2  -8  253.59   30.99   1
  12   2  -8  249.18   19.29   1
   0   3  -8  751.67   43.48   1
   0   3  -8  887.10   29.50   3
   0   3   8  877.54   36.34   2
   0   3  -8  884.76   48.68   2
   0   3   8  835.06   34.53   1
   0  -3  -8  841.49   68.42   3
   0   3   8  863.34   37.64   3
   0  -3  -8  865.32   45.67   1
   0  -3  -8  854.35   47.55   2
  -1   3  -8  778.90   64.14   3
   1   3   8  761.25   36.72   2
   1   3  -8  701.98   39.01   2
   1  -3  -8  749.09   35.87   3
  -1   3  -8  747.59   78.31   1
  -1  -3  -8  712.75   40.88   3
  -1   3   8  704.05   25.52   1
   1   3  -8  821.50   54.85   1
   1  -3  -8  749.32   40.72   2
   1   3  -8  710.41   44.87   3
  -1   3   8  772.39   30.42   3
   1  -3   8  765.25   40.20   1
   1   3   8  764.40   35.29   3
  -1  -3  -8  779.57   46.33   1
   1   3   8  742.41   31.27   1
   1  -3  -8  756.90   36.23   1
  -1  -3  -8  782.47   41.64   2
  -2   3   8   43.58    3.36   3
  -2  -3  -8   57.13    4.78   2
  -2  -3  -8   58.20    7.97   3
   2   3  -8   41.97    5.04   1
   2  -3   8   54.79    6.33   1
   2  -3  -8   52.07    4.44   1
  -2  -3  -8   48.47    4.81   1
   2  -3  -8   51.80    4.71   3
  -2   3   8   49.69    5.22   1
   2   3  -8   54.69    4.56   2
   2   3   8   49.20    4.42   2
  -2   3  -8   53.70    5.62   3
   2   3  -8   60.17    5.58   1
   2   3   8   52.21    4.94   1
  -2   3  -8   53.52    4.85   1
   2   3   8   49.58    3.66   3
   3   3   8  528.55   21.53   3
   3  -3  -8  552.87   31.42   3
  -3  -3  -8  549.54   37.97   2
   3  -3  -8  561.86   21.18   1
   3   3  -8  526.53   24.83   2
  -3   3   8  567.15   18.74   3
   3   3   8  534.47   26.27   1
  -3   3  -8  544.41   58.90   3
  -3   3   8  535.82   18.94   1
   3  -3   8  577.09   26.52   3
   3   3  -8  573.72   26.36   1
   3  -3   8  495.72   26.99   1
  -3  -3   8  558.06   36.86   2
  -3  -3  -8  560.75   45.15   3
  -3  -3  -8  565.56   26.45   1
   4   3  -8  886.76   44.47   1
   4  -3  -8  941.98   37.72   3
   4   3   8  912.54   57.51   3
   4   3   8  872.27   42.81   1
   4   3  -8  918.80   41.12   2
   4  -3  -8  894.26   56.91   1
  -4  -3  -8  919.33   49.73   2
  -4  -3   8  896.83   66.05   2
  -4   3  -8  922.22   63.05   3
   4  -3   8  954.40   30.42   3
   4  -3   8  985.40   47.91   1
   5   3  -8   38.04    6.16   1
   5  -3  -8   42.27    3.16   3
  -5   3  -8   43.14    5.62   3
   5   3   8   48.05    6.11   3
   5  -3  -8   37.11    4.76   1
  -5   3   8   40.58    1.85   2
   5  -3  -8   38.49    4.65   1
  -5  -3   8   43.67    3.44   2
   5   3   8   36.52    4.58   1
   5  -3   8   32.27    4.36   1
   5   3  -8   36.97    4.44   2
  -5   3   8   35.88    1.74   2
   6  -3   8   37.39    3.99   3
   6   3  -8   36.97    4.88   2
   6  -3  -8   34.88    3.50   1
  -6  -3   8   44.62    3.86   2
   6   3   8   28.15    4.53   3
  -6   3  -8   34.10    4.36   3
   6  -3  -8   37.27    3.62   3
  -6   3   8   36.13    2.93   2
   6  -3  -8   36.30    3.97   1
   6   3   8   41.15    5.01   1
   6   3  -8   35.65    4.55   1
   6  -3   8   35.00    4.36   1
   7  -3   8   40.55    4.97   3
   7   3   8   39.24    6.35   1
   7  -3  -8   44.31    4.46   1
   7   3   8   43.55    5.11   3
   7  -3  -8   36.02    5.32   3
   7   3  -8   42.19    5.07   2
  -7   3   8   40.56    3.69   2
   7  -3  -8   38.05    5.72   1
   7   3  -8   32.49    5.47   1
   7  -3   8   38.17    4.59   1
   8  -3   8   30.75    4.86   3
   8   3  -8   37.11    5.69   1
   8  -3  -8   33.55    3.49   3
   8   3   8   35.61    6.43   1
  -8   3  -8   32.42    3.96   3
   8   3   8   40.75    5.69   3
   8  -3  -8   24.97    3.41   1
   8  -3   8   37.59    5.48   1
   8   3  -8   27.30    4.12   2
   9  -3   8   51.77    7.25   1
   9   3  -8   59.81    5.16   2
   9   3   8   48.57    7.27   3
   9   3  -8   67.92    9.15   1
   9  -3  -8   67.96    8.44   1
   9   3   8   66.10    7.89   1
   9  -3   8   77.77    7.80   3
  10   3   8   53.50    8.38   3
  10  -3  -8   73.93    8.78   1
  10  -3   8   51.29    5.20   1
  10   3  -8   67.99    9.72   1
  10   3   8   62.65    7.06   1
  10   3  -8   69.99    9.90   2
  11   3  -8   93.72    9.50   1
  11  -3   8  118.68   15.19   1
  11   3   8  109.89   15.33   1
  11   3   8  129.01   17.54   3
  11  -3  -8   98.34   14.42   1
   0  -4  -8  390.09   23.71   3
   0  -4  -8  402.96   25.32   2
   0   4  -8  453.61   21.82   3
   0  -4  -8  468.84   24.71   1
   0   4  -8  456.05   26.95   2
   0   4   8  440.22   20.72   1
   0   4   8  425.44   17.91   3
   0   4   8  429.97   16.36   2
  -1   4   8   30.87    3.09   2
  -1   4   8   30.38    3.24   1
   1   4  -8   33.89    3.87   1
   1   4   8   37.99    3.72   3
  -1  -4  -8   37.45    3.32   2
   1  -4  -8   43.42    5.67   3
   1   4   8   35.58    4.37   2
   1   4   8   36.02    3.22   1
   1  -4  -8   38.28    3.63   1
   1   4  -8   33.27    3.91   2
   1  -4  -8   29.87    2.58   2
  -1  -4  -8   37.99    4.86   3
  -1   4  -8   32.59    3.18   3
  -1   4   8   33.45    2.80   3
  -1  -4  -8   39.65    3.94   1
   2   4  -8   20.28    2.92   2
   2   4   8   23.40    3.08   2
  -2  -4  -8   20.71    3.71   3
  -2   4   8   20.60    1.77   2
   2   4  -8   26.90    4.47   1
   2  -4   8   21.07    3.95   1
   2  -4  -8   25.26    3.19   1
  -2  -4  -8   27.94    3.94   1
  -2   4   8   25.65    2.86   1
   2   4   8   24.59    3.98   1
  -2   4  -8   25.53    3.24   3
   2   4   8   18.59    2.94   3
  -2  -4  -8   21.37    4.09   2
   2  -4  -8   18.53    3.32   3
   3   4  -8  514.59   28.36   1
   3   4   8  531.17   23.81   1
   3   4   8  531.93   22.71   2
  -3  -4  -8  548.37   37.32   1
   3   4  -8  535.16   27.51   2
   3  -4  -8  512.72   39.29   3
  -3   4   8  511.87   23.81   1
   3   4   8  540.57   21.86   3
  -3  -4  -8  520.53   39.53   2
   3  -4  -8  566.08   38.67   1
  -3   4   8  539.57   18.78   2
  -3  -4   8  517.40   38.75   2
   3  -4   8  570.88   30.20   1
  -3   4  -8  555.97   44.84   3
  -3   4   8  561.55   19.86   3
  -4   4  -8   72.63    6.72   3
   4   4   8   63.08    5.76   3
  -4   4   8   67.61    2.51   2
   4   4  -8   65.94    8.14   1
   4  -4   8   77.81    6.03   1
   4   4  -8   59.07    4.91   2
   4  -4  -8   65.58    4.94   1
   4   4   8   54.93    6.44   2
  -4   4   8   66.90    5.64   3
  -4   4   8   63.67    2.65   2
   4  -4  -8   59.09    5.14   3
   4   4   8   57.59    9.55   1
  -4  -4   8   63.66    5.95   2
   5  -4  -8  169.29   11.57   1
   5   4   8  152.09   11.27   2
   5  -4  -8  129.89   10.61   3
   5   4  -8  132.20    8.50   1
   5  -4   8  158.88   15.20   1
  -5   4   8  149.77    5.35   2
   5   4  -8  142.71    7.88   2
   5  -4  -8  152.18   13.69   1
  -5   4  -8  149.30    9.14   3
   5   4   8  155.98    9.99   3
  -5   4   8  145.70    6.05   2
   5   4   8  154.22    9.05   1
   6  -4  -8  365.18   23.73   1
   6  -4  -8  376.51   31.05   3
   6  -4   8  364.85   24.38   3
   6   4  -8  361.69   23.43   1
   6  -4  -8  412.24   29.80   1
   6   4  -8  387.17   20.49   2
   6   4   8  428.12   25.28   1
   6   4   8  382.76   15.92   3
  -6   4  -8  370.51   20.59   3
   6  -4   8  372.94   21.79   1
  -6   4   8  368.09   14.69   2
  -6   4   8  394.34   17.41   2
  -7   4   8   81.98    6.63   2
   7  -4  -8   90.07   13.22   3
   7  -4  -8   83.63    5.27   1
  -7   4  -8   93.00   11.38   3
   7   4   8  100.62    9.81   3
   7  -4   8   81.01    6.20   3
   7  -4  -8   95.61    6.82   1
   7   4  -8   85.33    8.07   2
   7  -4   8   84.66    6.97   1
   7   4   8   93.50    7.96   1
   7   4  -8   95.84    8.00   1
   8   4  -8   54.02    6.99   1
   8   4   8   60.60    6.78   1
   8  -4   8   57.49    5.32   1
   8  -4   8   45.90    4.14   3
   8  -4  -8   61.34    6.33   1
   9  -4  -8  143.95   11.90   1
   9  -4   8  139.04   18.98   3
   9   4   8  149.08   10.37   3
   9   4  -8  115.33    9.94   1
   9  -4   8  148.49   19.16   1
   9   4   8  156.57   14.30   1
   9   4  -8  135.38   12.85   2
  10   4   8  166.21   21.59   1
  10  -4   8  212.82   25.11   1
  10   4   8  168.88   12.45   3
  10   4  -8  184.87   18.27   2
  10   4  -8  133.68   14.26   1
  10  -4  -8  171.40   12.29   1
  11   4  -8   93.14   11.74   1
  11   4   8   67.96   10.50   1
  11   4  -8   64.54    9.12   2
  11   4   8   73.97   10.44   3
  11  -4  -8   77.98   11.33   1
  11  -4   8   90.37    7.28   1
   0   5  -8    0.73    2.91   2
   0   5  -8    4.85    2.37   1
   0   5  -8    7.61    2.75   3
   0  -5  -8    5.50    2.33   2
   0   5   8    4.42    2.57   2
   0   5   8    6.98    2.63   1
   0  -5  -8    8.59    3.25   3
   1   5   8   23.61    3.57   2
  -1   5   8   22.68    3.17   2
   1   5  -8   29.93    3.38   2
  -1  -5  -8   23.46    3.03   2
  -1   5  -8   27.79    4.58   2
   1  -5  -8   23.29    3.01   1
  -1   5   8   26.19    3.04   3
   1   5   8   24.35    3.89   1
   1   5   8   23.04    3.06   3
  -1   5  -8   26.87    3.13   3
   1  -5  -8   18.12    2.92   3
   1  -5  -8   23.52    2.60   2
  -1  -5  -8   27.07    3.40   1
  -1  -5  -8   21.85    3.47   3
   2  -5  -8  728.28   39.91   3
  -2   5   8  698.09   30.20   3
  -2   5  -8  713.69   48.89   2
  -2   5  -8  740.77   72.60   3
  -2  -5  -8  635.74   47.97   1
   2   5   8  683.86   32.08   1
  -2   5   8  678.93   34.69   2
   2   5   8  704.95   32.62   2
  -2  -5  -8  676.55   43.34   2
  -2   5   8  705.59   33.06   1
   2   5  -8  721.37   29.83   2
   2   5  -8  737.98   33.27   1
   2  -5  -8  686.04   33.97   1
   2   5   8  719.05   34.32   3
   3  -5  -8   82.68    7.01   3
  -3   5   8   94.90    6.17   3
   3   5  -8   86.58    7.77   1
  -3  -5  -8   90.06    7.42   1
   3   5   8   79.04    5.82   3
  -3   5  -8  108.16   10.73   3
   3   5   8  101.05    9.29   2
   3   5  -8   89.36    6.27   2
  -3   5   8   83.57    6.48   1
  -3   5   8   90.01    4.05   2
   3  -5  -8   90.66    6.96   1
   3  -5   8   99.46    7.27   1
  -3  -5  -8   97.07   10.68   2
   3   5   8   87.61    6.40   1
   4   5  -8   85.40    9.18   2
   4  -5  -8   86.32    6.03   3
  -4   5   8   85.12    4.25   2
  -4   5   8   92.27    6.14   3
   4  -5  -8   72.75    6.72   1
  -4   5  -8   74.55    5.99   3
   4   5   8   71.21    7.64   3
   4   5   8   77.42    5.94   1
   4   5   8   83.54    7.96   2
   4  -5   8   75.62    5.67   1
   5  -5   8   14.38    4.32   1
   5  -5  -8   14.46    3.11   1
   5  -5  -8    8.98    1.84   3
   5   5   8    8.10    2.80   1
   5   5   8   13.55    5.72   2
  -5   5  -8   12.02    2.10   3
   5   5  -8   12.00    3.20   2
   5   5   8   10.70    3.03   3
   5   5  -8   12.12    3.71   1
  -5   5   8   12.85    1.66   2
  -6   5   8   84.78    5.10   2
   6   5  -8   76.86    6.21   2
  -6   5  -8   81.31    8.07   3
  -6   5   8   83.24    4.94   2
   6   5   8   75.72    7.20   1
   6  -5  -8   88.87    9.14   3
   6  -5   8   77.28    6.35   1
   6   5   8   91.12    8.62   2
   6  -5  -8   91.48    6.86   1
   6  -5  -8   95.51    8.69   1
   6   5  -8   94.77    8.40   1
   7   5   8   41.89    8.64   3
  -7   5   8   44.77    3.85   2
   7  -5  -8   38.88    3.57   1
  -7   5  -8   43.28    4.89   3
   7   5   8   42.14    5.78   1
   7   5   8   36.86    8.58   2
   7   5  -8   30.75    5.70   2
  -8   5   8  293.90   21.99   2
   8  -5   8  293.75   17.84   1
   8   5  -8  276.86   19.34   1
   8   5  -8  268.87   24.14   2
   8   5   8  262.11   16.77   1
   8   5   8  282.57   19.63   3
   8  -5  -8  269.62   15.64   1
   9   5  -8   65.08    9.16   2
   9  -5  -8   68.86    9.90   1
   9  -5   8   59.88    8.50   1
   9   5   8   69.41    8.86   1
   9   5  -8   78.63    9.46   1
   9   5   8   82.96    7.38   3
  10  -5   8   28.15    3.63   1
  10  -5  -8   28.09    7.22   1
  10   5  -8   19.35    6.54   1
  10   5   8   33.87    6.29   1
  11  -5  -8   27.86    4.39   1
  11   5   8   22.77    6.39   3
  11   5   8   38.31    7.90   1
  11  -5   8   28.84    6.71   1
  11   5  -8   25.89    5.63   2
   0   6  -8  170.04   10.27   1
   0  -6  -8  171.12   13.15   3
   0   6   8  183.14   11.15   3
   0  -6  -8  171.32   14.30   2
   0  -6  -8  182.01   14.07   1
   0   6   8  159.65    7.82   2
   0   6  -8  190.19   12.62   2
   0   6   8  177.94    8.68   1
  -1   6  -8  777.56   48.20   2
  -1   6   8  804.82   51.00   1
   1   6   8  723.47   47.98   1
  -1   6   8  754.63   42.03   3
   1  -6  -8  733.06   65.42   3
   1  -6  -8  732.05   40.05   1
  -1  -6  -8  721.05   69.82   1
  -1   6  -8  759.28   46.96   3
   1   6  -8  768.59   36.07   1
   1   6   8  767.27   30.11   2
   1   6   8  732.29   40.67   3
  -1   6   8  776.72   54.02   2
  -1  -6  -8  774.60   37.43   2
   1   6  -8  752.14   39.90   2
   1  -6  -8  739.39   47.54   2
  -1   6  -8  698.27   34.37   1
  -2  -6  -8   90.31    6.77   1
  -2   6  -8   87.09    7.92   3
   2   6  -8   86.18    9.07   2
   2   6  -8   76.34    8.83   1
   2   6   8   85.81    6.39   2
   2  -6  -8   91.94    6.57   3
  -2   6   8   89.76    6.07   2
  -2  -6  -8   83.24    5.74   2
   2   6   8   91.98    7.95   1
   2  -6  -8   92.96    5.38   1
   2   6   8   93.78    6.43   3
  -2   6   8   85.30    7.07   1
  -2   6   8   84.33    5.30   3
  -2   6  -8   77.06    7.30   2
   3  -6  -8   54.72    4.72   1
  -3   6  -8   54.08    8.33   3
   3   6   8   45.69    4.88   1
   3  -6  -8   50.18    5.72   3
  -3  -6  -8   55.66    6.48   1
  -3   6   8   40.42    3.42   2
  -3   6   8   52.49    6.43   1
  -3   6   8   51.92    5.60   3
  -3   6  -8   47.06    4.74   2
   3   6   8   45.44    7.51   3
   3   6  -8   44.27    8.37   1
  -4   6   8   42.11    3.84   3
   4   6   8   54.22    5.46   1
   4  -6   8   38.34    4.43   1
   4  -6  -8   50.54    3.70   1
  -4   6  -8   40.65    3.56   3
   4   6   8   46.74    4.82   3
   4   6  -8   43.68    4.97   1
  -4   6   8   42.78    3.15   2
   4  -6  -8   41.57    4.86   3
   4   6   8   42.86    6.67   2
   4   6  -8   44.42    5.91   2
   5   6   8  121.93   12.02   1
  -5   6   8  130.64    7.90   2
   5  -6  -8  123.46   12.92   3
  -5   6  -8  134.27    5.69   3
   5   6  -8  132.49   10.54   2
   5  -6   8  147.94   13.50   1
   5   6  -8  124.42   10.61   1
   5  -6  -8  144.39   12.12   1
   5   6   8  128.73    8.34   3
   5   6   8  148.22    9.64   2
   5  -6  -8  144.06   12.92   1
  -6   6   8  141.87    7.31   2
   6  -6  -8  149.52   10.69   1
   6   6  -8  126.25    9.78   2
   6   6   8  122.51   10.17   2
   6   6  -8  114.14   10.14   1
   6  -6   8  138.57    9.42   1
  -6   6  -8  130.11    6.27   3
   6   6   8  138.83   13.03   3
   7   6  -8   30.30    7.30   2
   7   6   8   52.02    6.23   1
  -7   6   8   37.11    3.41   2
   7  -6  -8   40.92    3.34   1
   7   6  -8   31.19    8.79   1
   7   6   8   44.44    6.06   2
   8   6   8   13.22    5.42   2
   8  -6  -8    6.86    2.34   1
   8   6   8    5.44    3.75   3
   8  -6   8    8.13    3.68   1
   8   6  -8    6.72    3.52   2
   8   6   8    3.01    4.44   1
   9   6   8   17.90    5.32   1
   9  -6  -8   16.78    2.55   1
   9   6   8   27.23    7.62   3
   9   6  -8   22.13    5.17   2
   9  -6   8   15.47    3.18   1
   9   6  -8    8.97    5.76   1
  10   6   8   39.31    6.84   3
  10  -6   8   30.04    4.87   1
  10   6  -8   19.86    6.20   1
   0  -7  -8   81.27    5.38   1
   0   7  -8   69.49    7.26   2
   0   7   8   66.16    4.93   1
   0   7   8   80.74    7.60   3
   0   7   8   67.08    6.56   2
   0   7  -8   73.15    6.69   1
   0  -7  -8   86.92    6.99   2
  -1   7  -8   31.41    3.92   1
   1  -7  -8   27.38    4.79   3
   1  -7  -8   25.67    3.68   2
  -1   7   8   31.27    4.77   2
   1   7  -8   34.03    5.76   1
   1   7   8   37.33    6.10   3
  -1   7   8   33.25    3.19   1
   1   7   8   34.08    4.60   1
   1   7  -8   35.81    5.16   2
  -1  -7  -8   26.32    3.35   1
   1  -7  -8   27.59    4.96   1
  -1   7   8   29.35    3.28   3
  -1  -7  -8   32.30    4.66   2
  -1   7  -8   35.88    5.28   2
  -2   7  -8   76.53    6.18   2
   2  -7  -8   87.03    6.23   1
   2   7  -8   75.17   10.00   1
  -2   7   8   76.67    4.25   1
  -2   7   8   82.68    6.05   2
  -2  -7  -8   75.63   10.71   1
   2   7   8   83.06    7.32   2
  -2   7  -8   60.18    7.15   1
   2   7   8   68.33    5.44   3
   2  -7  -8   76.37   10.41   3
  -2   7   8   74.48    6.04   3
   3   7  -8   24.88    4.84   1
  -3   7  -8   31.28    3.44   3
  -3   7  -8   34.59    6.32   2
  -3   7  -8   35.11    5.62   1
  -3   7   8   27.29    3.50   2
   3  -7  -8   39.54    3.90   1
  -3   7   8   30.66    3.09   1
  -3   7   8   27.34    3.09   3
   3   7  -8   31.07    6.64   2
   3  -7  -8   31.61    4.68   3
   3   7   8   33.72    4.58   1
   3   7   8   38.65    5.25   3
   3   7   8   33.71    4.45   2
   4  -7  -8   37.58    4.76   3
   4   7   8   39.96    6.50   2
   4   7  -8   35.35    5.80   1
   4  -7  -8   34.78    3.48   1
  -4   7  -8   39.35    3.21   3
   4   7   8   45.28    6.16   1
  -4   7   8   29.54    3.46   3
  -4   7  -8   41.49    5.64   2
   4   7  -8   40.59    7.21   2
   4   7   8   32.22    5.62   3
  -4   7   8   44.10    6.06   2
   5   7  -8  223.00   16.16   2
   5   7   8  230.30   18.52   2
   5  -7  -8  217.72   10.38   1
   5   7  -8  219.68   16.86   1
   5   7   8  239.25   15.18   3
  -5   7   8  239.33   14.72   2
  -5   7   8  207.15   18.00   3
  -5   7  -8  191.59   28.03   3
   5   7   8  228.88   17.02   1
   6  -7  -8   23.42    2.59   1
  -6   7   8   23.07    3.26   2
   6   7   8   30.38    4.78   3
   6   7   8   28.81    5.97   2
   6   7  -8   34.02    5.55   1
   7   7   8  164.90   12.10   3
   7   7  -8  175.21   12.95   2
   7  -7   8  144.09   11.05   1
   7   7  -8  167.77   11.94   1
   7   7   8  176.63   12.21   1
   7  -7  -8  162.38    8.10   1
   7   7   8  169.16   13.54   2
   8   7   8   59.26    6.48   1
   8   7  -8   62.63    7.68   1
   8   7   8   70.13   10.12   3
   8   7   8   68.68    7.19   2
   8  -7   8   68.21    5.98   1
   9   7   8    4.56    4.87   2
   9   7  -8    1.04    5.11   1
   9   7   8   -0.35    4.19   1
   9  -7   8    3.25    1.98   1
   9   7   8   11.04    6.39   3
  10   7   8   20.31    6.08   3
  10   7  -8   13.25    4.69   2
   0   8   8   59.60    4.85   1
   0   8   8   57.59    7.09   2
   0   8   8   65.70    5.18   3
   0  -8  -8   57.34    6.07   1
  -1   8  -8   30.66    4.46   1
   1   8   8   40.05    4.74   1
   1  -8  -8   41.09    4.85   2
   1   8  -8   37.23    4.61   1
  -1   8   8   38.77    4.70   1
   1  -8  -8   38.26    4.21   1
  -1   8   8   46.11    4.64   3
  -1   8   8   35.87    4.73   2
  -1   8  -8   37.80    5.59   2
   1   8   8   38.14    6.24   2
   2   8   8  556.88   47.31   1
   2  -8  -8  550.15   47.37   1
  -2   8   8  568.34   48.94   1
  -2   8  -8  521.42   25.69   2
   2   8  -8  551.50   28.03   2
  -2   8   8  560.65   42.20   3
  -2   8  -8  555.51   49.66   1
  -2  -8  -8  487.41   63.66   1
   2   8   8  553.11   36.18   3
   2   8   8  541.08   25.36   2
   2   8  -8  591.42   42.81   1
   2  -8  -8  450.97   50.13   3
  -2   8   8  552.32   24.38   2
  -3   8   8  687.86   26.72   3
  -3   8  -8  682.21   39.48   1
   3   8   8  682.27   37.23   3
   3   8  -8  678.27   30.35   2
   3   8  -8  683.02   46.25   1
  -3   8   8  656.15   61.83   2
   3  -8  -8  609.32   65.41   3
  -3   8  -8  638.69   30.98   2
  -3   8   8  645.22   52.21   1
  -3   8  -8  626.64   61.24   3
   3   8   8  693.03   35.27   2
   3   8   8  642.34   48.42   1
   4   8  -8   10.67    4.07   1
   4   8   8    1.96    3.09   3
  -4   8  -8    9.10    3.00   1
  -4   8   8    6.54    3.16   2
   4   8   8    0.26    3.92   2
  -4   8   8    4.78    2.28   3
  -4   8  -8    8.71    2.06   3
   4   8  -8    5.84    4.68   2
   4   8   8    2.73    2.21   1
   5   8  -8   53.22    8.40   2
   5  -8  -8   68.91    3.89   1
   5   8  -8   60.68    7.54   1
   5   8   8   71.34    9.91   3
  -5   8  -8   75.98    7.92   2
  -5   8   8   68.90    7.04   2
  -5   8   8   75.80    7.23   3
   5   8   8   66.09    7.57   2
   5   8   8   67.85    7.07   1
   6   8  -8   28.57    6.06   2
   6   8   8   28.13    5.65   2
  -6   8  -8   30.36    6.89   2
   6   8   8   20.78    5.78   1
   6   8   8   26.87    6.76   3
   7   8   8   33.28    6.00   1
   7   8   8   47.83    7.17   3
   7   8  -8   45.41    7.70   1
   7   8   8   32.48    4.99   2
   8   8   8   12.91    5.27   2
   8   8  -8    3.95    4.87   2
   8   8   8   13.45    5.42   3
   8   8   8   10.74    4.62   1
   9   8  -8   -4.63    4.43   1
   9   8  -8   -1.51    5.73   2
   9   8   8    1.47    5.18   1
   9   8   8    0.78    5.21   2
   0   9   8  330.46   15.95   3
   0   9  -8  359.59   18.31   2
   0   9   8  345.26   19.52   1
   0   9   8  339.07   19.60   2
   0   9  -8  350.19   32.24   1
  -1   9   8   28.12    5.41   2
  -1   9  -8   21.95    5.46   1
   1   9  -8   30.09    4.89   1
   1   9   8   27.20    4.53   3
  -1   9   8   26.86    3.32   1
   1   9  -8   26.72    6.65   2
   1   9   8   20.25    4.30   1
  -1   9  -8   23.20    4.18   2
   2   9   8  265.15   19.05   3
  -2   9  -8  284.42   21.78   1
   2   9  -8  281.64   14.52   2
  -2   9  -8  261.98   19.27   2
   2   9   8  242.03   17.35   1
  -2   9   8  288.92   17.71   3
   2   9  -8  306.00   19.35   1
   2   9   8  259.21   18.61   2
  -2   9   8  281.63   16.44   2
  -3   9  -8   11.25    3.64   2
   3   9   8   16.58    5.89   3
   3   9  -8    6.31    5.67   2
   3   9   8   12.96    4.56   1
   3   9  -8   13.97    5.00   1
   3   9   8    5.79    5.40   2
  -3   9   8   10.49    3.33   2
  -3   9   8   18.47    3.76   3
  -4   9   8   37.03    4.73   2
   4   9  -8   41.62    7.55   1
  -4   9   8   39.65    4.26   3
   4   9   8   32.50    6.02   3
   4  -9  -8   35.60    2.81   1
   4   9   8   41.07    7.92   2
   4   9   8   34.32    5.58   1
  -5   9  -8  109.40   14.11   2
   5   9   8  121.47    9.74   3
   5   9   8  105.48   10.61   1
   5   9  -8   99.85    9.27   1
  -5   9   8  104.11   11.47   2
  -6   9  -8   41.55    8.21   2
   6   9  -8   46.85    6.67   1
   6   9   8   45.26    6.84   3
   6   9   8   33.08    5.03   2
   7   9   8   31.95    5.82   1
   7   9   8   25.18    7.96   3
   7   9  -8   30.04    7.16   1
   7   9   8   36.36    7.14   2
   8   9  -8    9.73    4.06   1
  -8   9  -8    3.39    3.79   2
   8   9   8    6.02    6.45   2
   8   9  -8    4.78    4.20   2
   8   9   8    6.73    4.46   1
   0  10  -8  194.48   23.56   1
   0  10  -8  221.77   19.53   2
   0  10   8  155.91   13.40   2
   0  10   8  184.89   11.83   3
   1  10   8   -3.03    3.40   3
   1  10  -8    6.95    5.20   2
  -1  10  -8    0.23    2.83   2
   1  10  -8    5.36    3.22   1
   1  10   8    1.51    3.68   2
  -1  10   8    1.68    2.01   3
  -1  10   8    1.98    2.81   2
  -2  10   8   88.45    8.80   3
  -2  10  -8   78.85   10.28   2
   2  10   8  111.83   11.05   2
  -2  10   8   96.76   11.29   2
   2  10  -8  103.59    8.89   2
   2  10   8   89.13    9.55   3
   2  10  -8   89.52   11.52   1
   3  10   8   70.00    7.22   3
  -3  10   8   80.38    8.89   2
   3  10   8   71.05    8.21   2
  -3  10  -8   62.81    7.09   2
   3  10  -8   80.79    9.80   2
   3  10   8   83.62    7.50   1
  -3  10   8   72.11    6.60   3
   4  10  -8   14.74    5.06   1
   4  10  -8   13.75    7.28   2
   4  10   8   15.57    4.62   2
  -4  10   8    9.00    3.08   2
   4  10   8   12.27    3.86   1
  -4  10  -8   20.69    5.68   2
   5  10   8   21.75    5.75   2
   5  10   8   20.86    5.02   1
   5  10  -8   26.59    4.87   1
   5  10   8   24.12    5.99   3
   5  10  -8   20.97    5.09   2
  -6  10  -8   64.45    9.58   2
   6  10   8   46.82    9.46   1
   6  10  -8   65.71    9.21   2
   6  10   8   75.66    9.01   3
   6  10  -8   59.70    9.06   1
   7  10   8   26.30    4.93   1
   7  10   8   28.50    7.81   2
  -7  10  -8   23.16    7.14   2
   7  10  -8   23.59    7.26   2
   7  10  -8   24.66    6.56   1
   0  11   8   38.37    4.90   3
   0  11   8   29.70    4.94   2
   0  11  -8   30.88    6.26   2
   1  11   8   17.06    5.09   3
   1  11   8   21.67    5.62   2
   1  11  -8   26.87    5.34   2
  -1  11   8   18.83    5.16   2
  -2  11   8   37.81    6.75   3
   2  11   8   51.82    7.40   3
  -2  11   8   39.99    7.46   2
   2  11   8   58.73    9.87   2
  -2  11  -8   51.61    8.79   2
   2  11  -8   53.46    7.26   2
  -3  11   8   44.86    7.31   2
   3  11   8   47.35    9.97   2
  -3  11  -8   48.90    6.89   2
  -4  11  -8   39.83    6.60   2
   4  11  -8   21.75    7.24   2
   4  11   8   40.61    7.47   3
   4  11  -8   34.34    5.87   1
   4  11   8   24.51    4.87   2
   5  11  -8   31.78    9.34   2
   5  11   8   26.87    5.25   3
  -5  11  -8   25.56    6.28   2
   0  12   8   66.89    7.83   3
   0  12   8   80.40    9.87   2
   1  12   8   10.10    3.33   3
   1  12   8   16.83    4.14   2
   1  12  -8   20.44    8.76   2
  -1  12   8   10.79    4.43   2
  -1  12   8   11.61    3.29   3
  -1  12  -8   21.36    6.01   2
   2  12   8  216.03   22.22   3
  -2  12  -8  196.39   22.70   2
   2  12  -8  192.37   27.64   2
   2  12   8  239.33   19.92   2
  -3  12  -8   42.82    7.24   2
   3  12   8   39.27    7.18   3
   3  12   8   40.75    7.87   2
   3  12  -8   30.43    7.66   2
   0   0   9   -0.20    2.39   3
   0   0  -9    1.64    1.88   1
   0   0   9   -1.42    2.90   1
   0   0  -9    1.91    1.91   3
  -1   0  -9  552.18   40.06   1
  -1   0   9  560.31   20.02   3
   1   0  -9  574.94   34.97   1
   1   0   9  560.16   21.43   3
   1   0   9  568.98   23.25   1
   1   0  -9  587.44   28.67   3
  -1   0   9  588.06   23.68   1
  -1   0  -9  566.12   34.45   3
   1   0  -9  575.09   29.01   2
   2   0  -9  180.48    8.78   3
   2   0   9  159.67    8.91   1
   2   0  -9  150.30   11.07   1
   2   0  -9  153.49    6.68   2
   2   0   9  134.67    8.61   3
  -2   0   9  153.09   11.42   1
  -2   0  -9  149.59   13.11   1
  -2   0  -9  145.93    8.47   3
   3   0  -9   13.58    3.14   1
   3   0   9   11.44    2.50   3
   3   0   9   13.39    2.43   1
  -3   0  -9   15.15    3.51   3
   3   0  -9   10.46    1.93   2
   3   0  -9   10.25    2.34   3
  -4   0  -9   36.79    4.13   3
   4   0  -9   36.82    5.73   1
   4   0   9   41.36    5.26   3
   4   0   9   37.89    4.02   1
   4   0  -9   37.97    4.13   1
   4   0  -9   35.95    2.25   2
   4   0  -9   41.36    3.77   3
   5   0   9  441.89   23.21   1
   5   0  -9  438.37   23.86   1
  -5   0   9  435.83   20.38   2
  -5   0  -9  466.85   47.02   3
   5   0   9  426.87   19.65   3
   5   0  -9  443.11   19.14   2
   5   0  -9  437.69   23.63   3
   5   0  -9  426.39   29.64   1
   6   0  -9  104.89    9.40   1
   6   0   9  123.41   10.22   1
   6   0  -9  134.86   12.48   1
  -6   0   9  115.67    8.66   2
   6   0  -9   93.20    7.78   3
   6   0   9  114.21    9.07   3
  -7   0   9   48.84    3.65   2
   7   0   9   44.71    4.63   1
   7   0   9   39.62    4.28   3
   7   0  -9   32.29    4.49   1
   7   0  -9   35.34    5.28   1
   8   0   9  204.18    9.16   3
   8   0   9  225.05   12.11   1
  -8   0   9  212.26   18.38   2
   8   0  -9  227.98   12.25   1
   9   0  -9   77.60   10.29   1
   9   0   9   79.77    6.18   3
   9   0   9   86.09    9.78   1
  10   0   9    2.41    3.99   1
  10   0   9    6.41    3.29   3
  11   0   9   -3.20    4.07   1
  11   0  -9   -1.76    2.66   1
   0  -1  -9  592.56   25.48   1
   0  -1   9  591.71   36.90   1
   0   1   9  578.15   23.56   3
   0   1   9  591.67   29.39   1
   0  -1  -9  616.91   24.96   2
   0   1  -9  633.58   39.11   3
   0   1  -9  618.16   53.51   1
   0  -1  -9  612.08   34.08   3
   0  -1   9  625.77   26.46   3
  -1   1  -9  361.10   20.14   3
   1   1   9  365.29   17.69   3
  -1   1  -9  287.98   19.03   1
  -1  -1  -9  348.45   18.45   1
  -1  -1   9  321.02   17.32   1
   1  -1  -9  332.18   14.03   1
   1  -1   9  371.92   15.05   1
  -1   1   9  351.65   18.10   1
   1  -1   9  355.91   14.46   3
   1  -1  -9  352.31   22.06   3
   1   1  -9  360.20   27.26   1
  -1   1   9  339.82   16.00   3
  -1  -1  -9  350.12   20.72   3
   1  -1  -9  339.87   13.92   2
   1   1   9  379.28   16.49   1
   1   1  -9  351.54   20.30   2
   1   1  -9  363.88   22.16   3
  -1  -1  -9  362.43   14.43   2
  -2   1  -9 1172.91   78.64   1
   2   1   9 1209.77   60.21   1
  -2   1   9 1186.40   48.91   3
  -2   1  -9 1165.47   64.28   3
   2   1  -9 1223.67   83.88   1
   2  -1   9 1234.33   54.32   1
  -2  -1  -9 1172.04   51.88   2
  -2   1   9 1161.79   48.62   1
   2  -1   9 1181.93   49.16   3
  -2  -1  -9 1153.03   63.52   3
   2   1  -9 1165.39   55.62   3
   2  -1  -9 1230.93   43.05   3
   2  -1  -9 1196.55   79.74   1
   2   1   9 1190.28   46.28   3
   2   1  -9 1148.31   74.04   2
  -2  -1  -9 1040.54   43.78   1
  -3  -1  -9   57.91    6.51   3
   3   1   9   43.68    3.79   3
   3   1  -9   55.13    3.69   2
  -3   1  -9   59.43    4.15   3
   3   1  -9   49.62    4.44   1
   3   1   9   50.86    4.24   1
   3   1  -9   49.42    4.01   3
   3  -1  -9   56.32    5.17   3
   3  -1   9   41.70    3.81   3
   3  -1   9   45.15    5.61   1
  -3  -1  -9   54.39    5.39   2
   4   1  -9  232.85   16.09   3
   4   1  -9  243.91   12.25   2
  -4  -1  -9  197.72   19.60   3
   4  -1   9  236.38   12.80   1
   4  -1  -9  225.74   17.95   3
  -4  -1   9  208.47   11.78   2
  -4   1  -9  215.90   15.58   3
   4  -1   9  216.70   10.09   3
   4   1  -9  205.48   13.06   1
   4   1  -9  211.17   12.36   1
  -4  -1  -9  218.06   19.68   2
   4   1   9  245.85   13.16   1
   4  -1  -9  229.09   18.22   1
   4   1   9  255.38   10.01   3
   4  -1  -9  244.72   19.01   1
   5   1   9  341.12   18.42   3
   5  -1   9  329.03   18.91   1
   5   1  -9  347.52   18.34   1
   5  -1  -9  372.88   37.26   3
   5  -1   9  323.63   19.88   3
   5   1  -9  368.42   19.43   2
   5   1   9  370.52   20.06   1
  -5   1   9  359.48   14.66   2
   5  -1  -9  342.45   17.10   1
  -5   1  -9  328.90   22.86   3
  -5  -1   9  359.70   15.48   2
   5  -1  -9  380.42   18.37   1
   5   1  -9  355.40   16.48   1
   6  -1  -9  223.04   11.71   1
   6   1  -9  212.75   11.29   2
   6  -1   9  236.97   13.22   3
   6  -1  -9  208.86   17.10   3
   6   1   9  196.19   12.97   3
  -6   1   9  226.66   10.99   2
   6  -1  -9  214.01   10.84   1
  -6  -1   9  206.92   23.10   2
   6  -1   9  219.74   12.51   1
   6   1  -9  229.35   16.89   1
   6   1   9  238.29   15.29   1
  -6   1  -9  191.92   20.39   3
   7  -1  -9  458.80   28.12   3
   7  -1   9  445.62   29.15   3
   7  -1   9  490.20   25.73   1
   7  -1  -9  436.42   30.67   1
   7  -1  -9  439.44   30.14   1
   7   1   9  493.73   26.13   3
  -7   1   9  479.98   25.94   2
   7   1   9  498.69   27.31   1
   7   1  -9  501.52   26.63   1
   7   1  -9  468.65   25.89   2
  -7  -1   9  478.33   43.14   2
  -8  -1   9  108.52   11.61   2
   8  -1   9  128.07   11.32   3
   8   1   9  109.45    8.82   1
   8   1   9  119.18    7.63   3
   8  -1   9  116.44    8.15   1
   8   1  -9  133.99   11.08   1
   8  -1  -9  122.69   12.45   1
   9   1   9   36.68    7.07   1
   9  -1  -9   38.11    5.88   1
   9   1  -9   33.95    6.51   1
   9  -1   9   38.17    6.27   1
   9   1   9   35.40    5.45   3
   9  -1   9   45.30    4.10   3
  10   1   9   63.35    7.59   3
  10  -1  -9   56.15    8.76   1
  10  -1   9   49.14    8.68   1
  10   1   9   43.07   10.46   1
  10   1  -9   70.42    8.51   1
  11   1   9  125.96   10.98   1
  11   1   9  132.02   12.75   3
  11  -1  -9  141.54   22.17   1
  11   1  -9  114.81   14.11   1
  11  -1   9  164.73   18.27   1
   0  -2  -9   34.48    3.28   2
   0   2   9   38.18    4.57   3
   0   2   9   33.39    4.02   1
   0   2  -9   37.58    3.90   3
   0  -2  -9   29.21    3.72   1
   0   2  -9   29.66    3.22   1
   0  -2  -9   41.10    4.32   3
   0  -2   9   39.45    4.67   1
  -1  -2  -9   14.39    3.36   3
   1   2   9   15.45    2.81   1
   1  -2  -9   15.12    2.41   3
   1  -2   9   12.61    2.65   3
   1   2   9   16.95    2.83   3
  -1  -2  -9   13.64    2.82   2
   1  -2  -9   11.02    2.59   1
   1   2  -9   12.17    2.56   3
   1   2  -9   14.24    2.27   2
   1  -2   9   14.60    4.43   1
  -1   2  -9   15.60    2.32   1
  -2  -2  -9  496.80   33.16   2
   2   2  -9  510.49   24.93   1
  -2  -2  -9  532.62   42.64   1
   2  -2  -9  514.77   32.87   1
   2  -2  -9  535.46   27.52   3
   2   2  -9  533.08   39.60   3
   2   2  -9  521.27   22.04   2
  -2   2  -9  519.68   32.69   3
  -2   2   9  548.30   20.35   3
   2   2   9  501.64   23.23   1
   2   2   9  545.48   19.63   3
  -2   2   9  476.38   27.15   1
   2  -2   9  525.92   31.64   1
  -2  -2  -9  517.75   48.71   3
   2  -2   9  546.58   27.34   3
  -3  -2  -9   32.82    4.09   3
   3   2   9   34.75    4.03   3
   3  -2  -9   34.62    2.99   3
   3   2  -9   32.50    4.31   2
  -3  -2  -9   31.38    3.26   2
   3   2  -9   29.03    3.51   1
   3   2  -9   28.68    3.11   3
  -3   2   9   33.91    3.74   3
  -3   2  -9   38.19    3.70   3
   3   2   9   25.90    3.20   1
   4   2   9  505.69   22.64   1
  -4   2  -9  504.54   36.97   3
   4   2  -9  488.65   25.33   1
  -4  -2  -9  475.18   36.08   2
   4  -2   9  469.65   19.91   1
   4  -2   9  495.77   20.12   3
   4  -2  -9  515.12   35.04   1
   4  -2  -9  460.38   34.88   3
   4   2  -9  484.20   22.90   2
   4   2   9  502.14   20.57   3
  -4  -2   9  500.36   21.57   2
   5  -2   9  363.51   14.28   3
   5  -2  -9  377.73   21.54   1
   5  -2  -9  369.60   20.52   1
   5   2   9  335.95   23.42   3
  -5  -2   9  351.16   24.91   2
  -5   2  -9  361.99   23.87   3
   5   2   9  358.89   20.19   1
   5  -2  -9  369.85   16.86   3
   5   2  -9  409.54   17.93   2
   5   2  -9  355.23   21.01   1
   5  -2   9  353.47   19.09   1
   6  -2   9   93.99    7.64   1
   6   2  -9  107.42    7.91   2
   6  -2   9  114.76    7.25   3
  -6   2   9  109.44    4.60   2
   6   2   9  108.01    7.16   3
   6   2  -9   85.27    8.66   1
   6  -2  -9  102.26   10.21   3
   6  -2  -9   98.17   11.91   1
  -6  -2   9   96.81    7.05   2
   6   2   9  122.39    7.26   1
   6  -2  -9  100.15    7.06   1
  -7  -2   9  168.53   22.76   2
   7   2  -9  191.05   18.06   2
   7   2   9  153.54   11.20   1
  -7   2  -9  171.93   17.33   3
  -7   2   9  185.04   12.51   2
   7  -2  -9  213.33   22.17   1
   7  -2   9  189.71   12.38   3
   7   2  -9  168.33   14.10   1
   7   2   9  179.71   14.10   3
   7  -2  -9  181.90   13.29   3
   7  -2   9  202.71   11.68   1
   7  -2  -9  187.14   15.88   1
   8  -2   9  387.13   17.55   3
   8   2   9  361.23   22.52   3
   8  -2  -9  357.21   21.06   3
   8   2  -9  395.12   23.39   2
   8   2   9  357.89   17.22   1
   8   2  -9  375.09   30.02   1
   8  -2   9  373.72   23.67   1
   8  -2  -9  354.17   30.39   1
   9   2   9    3.92    2.95   1
   9  -2  -9    7.01    3.78   1
   9   2  -9    3.86    3.20   1
   9  -2   9    0.72    2.17   1
   9   2   9    2.45    2.47   3
  10  -2  -9    8.45    3.70   1
  10   2   9    9.19    3.47   1
  10  -2   9    8.87    2.56   3
  10  -2   9   13.07    4.78   1
  11  -2   9   54.69   10.31   1
  11   2   9   81.64   10.82   1
  11  -2  -9   70.37    9.64   1
  11   2   9   73.54    9.08   3
   0   3  -9  269.66   17.22   2
   0   3  -9  266.24   18.66   3
   0  -3  -9  244.07   10.19   2
   0   3   9  258.88   15.32   3
   0  -3  -9  259.47   12.97   1
   0   3   9  272.64   14.62   1
   0  -3  -9  273.77   15.59   3
   1  -3  -9  365.81   17.74   2
  -1   3   9  387.49   17.05   3
   1  -3  -9  397.18   19.71   3
   1   3  -9  362.03   22.72   3
   1   3   9  378.28   15.34   1
   1   3  -9  383.05   22.63   2
   1   3   9  368.05   17.93   3
  -1  -3  -9  377.25   20.45   2
  -1   3  -9  330.08   23.03   3
  -1  -3  -9  346.53   19.06   3
   1  -3   9  369.17   15.97   1
  -1  -3  -9  347.69   18.88   1
  -1   3   9  393.83   17.15   1
   1  -3  -9  379.86   15.46   1
   2  -3   9  116.20    8.68   1
   2   3   9  116.84   11.06   1
  -2   3   9  128.45    7.26   1
  -2  -3  -9  132.07    9.06   3
  -2  -3  -9  133.83   10.87   1
   2   3  -9  126.23   10.46   3
   2  -3  -9  149.61   10.78   1
   2   3  -9  144.80    8.30   2
  -2  -3  -9  129.98    6.76   2
  -2   3  -9  129.71   11.73   3
   2   3  -9  118.77    9.57   1
   2   3   9  136.93    6.93   3
   2  -3  -9  138.71    6.72   3
  -3   3   9  514.18   41.92   1
  -3   3   9  499.61   34.50   3
   3   3   9  523.39   36.20   3
  -3  -3   9  473.60   33.74   2
  -3  -3  -9  416.85   26.50   2
   3   3  -9  474.01   35.01   2
   3   3   9  520.18   34.42   1
   3   3  -9  444.26   28.95   1
   3  -3  -9  484.12   38.59   1
   3  -3   9  519.03   37.38   1
   3  -3   9  457.02   27.83   3
   3  -3  -9  436.45   41.29   3
  -3   3  -9  491.78   51.34   3
   4   3   9  543.30   33.06   3
   4  -3  -9  540.13   42.18   3
  -4   3  -9  504.01   35.87   3
   4   3  -9  540.32   29.05   1
  -4  -3   9  563.01   52.98   2
   4  -3   9  575.92   23.80   1
   4  -3  -9  563.52   31.19   1
   4   3   9  629.78   30.38   1
   4   3  -9  588.88   28.62   2
   4  -3   9  575.82   28.95   3
  -5   3  -9  198.42   17.09   3
   5   3  -9  218.88   12.95   1
   5   3   9  206.85   15.12   3
   5  -3  -9  215.67   16.34   1
   5  -3  -9  214.35   16.40   1
   5  -3  -9  226.09   10.30   3
   5   3   9  212.36   11.60   1
   5  -3   9  189.48   12.80   1
  -5  -3   9  195.59   19.40   2
   5  -3   9  213.84    9.90   3
   5   3  -9  192.78   11.70   2
   6  -3  -9   48.38    6.47   1
  -6   3  -9   39.21    4.59   3
   6   3   9   35.21    7.67   3
   6   3  -9   36.22    6.09   2
   6  -3  -9   31.83    4.05   3
   6  -3  -9   37.30    7.29   1
   6  -3   9   44.11    7.33   1
   6   3  -9   48.35    8.40   1
   6  -3   9   36.90    6.37   3
  -6   3   9   44.48    1.97   2
   6   3   9   47.13    8.59   1
  -6   3   9   37.87    1.62   2
   7  -3  -9  169.04    9.40   3
   7   3  -9  162.28    9.88   2
  -7   3   9  164.83    9.66   2
   7  -3   9  170.35    8.05   1
  -7   3  -9  168.65   11.82   3
   7   3   9  184.37   12.64   3
   7   3  -9  166.71   11.16   1
   7  -3  -9  183.35   11.16   1
   7   3   9  179.85   16.71   1
   7  -3  -9  171.24    7.67   1
   7  -3   9  173.02   17.37   3
   8   3  -9   53.48    6.76   1
   8  -3  -9   43.67    6.12   1
   8   3   9   45.83    5.38   1
   8   3  -9   52.59    6.59   2
   8   3   9   48.00    7.34   3
  -8   3  -9   42.94    7.44   3
   8  -3   9   36.58    4.70   3
   9  -3  -9  132.61   12.55   1
   9   3  -9  115.26    9.67   2
   9   3   9  148.59   19.11   1
   9   3  -9  128.71   13.57   1
   9   3   9  147.47    8.82   3
   9  -3   9  137.97   14.45   3
   9  -3   9  140.74    9.79   1
  10  -3   9    7.31    3.19   1
  10   3   9    1.02    2.88   1
  10   3  -9    2.91    3.13   1
  10  -3  -9   -0.88    3.51   1
  10   3   9    3.51    3.78   3
  11   3   9   11.29    5.03   1
  11   3   9   15.89    4.51   3
  11  -3   9   18.90    3.69   1
  11  -3  -9   18.53    4.72   1
   0   4  -9  295.47   19.09   3
   0   4   9  290.31   18.90   1
   0  -4  -9  307.74   18.00   2
   0  -4  -9  299.69   24.99   1
   0   4   9  323.25   16.77   3
   0   4   9  320.14   13.09   2
   0  -4  -9  320.16   20.88   3
   0   4  -9  321.54   17.63   2
   1   4  -9  371.73   30.25   3
  -1  -4  -9  355.83   25.17   3
  -1   4  -9  374.75   28.37   2
  -1   4  -9  381.78   29.80   3
   1   4  -9  388.86   30.62   2
  -1  -4  -9  379.89   32.68   1
   1   4   9  372.65   15.69   1
   1  -4  -9  367.77   20.78   1
   1   4  -9  356.13   15.80   1
   1  -4  -9  324.60   20.49   3
  -1   4   9  389.61   15.80   2
   1  -4  -9  392.85   18.49   2
   1   4   9  362.01   14.28   2
  -1   4   9  403.82   15.59   3
  -1  -4  -9  383.62   25.12   2
   1   4   9  396.64   18.16   3
  -1   4   9  384.04   26.25   1
   1  -4   9  345.84   17.72   1
  -2   4   9  742.85   32.97   3
   2   4   9  697.21   28.35   2
   2  -4  -9  720.84   44.09   1
  -2  -4  -9  729.22   55.45   1
  -2  -4  -9  706.40   55.32   2
   2  -4  -9  706.68   45.34   3
  -2   4  -9  695.03   59.22   3
   2  -4   9  776.43   39.21   1
   2   4  -9  717.53   30.11   1
  -2   4   9  726.69   32.00   1
   2   4   9  721.01   36.78   1
   2   4   9  727.63   31.67   3
   2   4  -9  682.60   34.91   2
  -3   4   9  791.32   55.73   3
   3   4   9  793.46   39.08   2
   3   4   9  781.19   45.56   3
   3  -4  -9  820.15   41.69   1
   3   4  -9  750.97   30.80   1
   3  -4   9  799.70   40.29   1
   3   4   9  809.45   43.20   1
   3   4  -9  809.56   44.56   2
  -3   4  -9  778.67   25.57   3
   3  -4  -9  758.44   46.90   3
  -3   4   9  846.64   49.47   1
  -3  -4  -9  738.86   60.74   2
  -3  -4   9  793.15   55.65   2
   4   4  -9   37.05    4.87   2
   4  -4  -9   37.90    4.76   3
  -4   4  -9   40.88    4.20   3
  -4  -4   9   42.41    4.17   2
   4   4  -9   28.32    6.24   1
   4   4   9   35.58    4.63   2
   4  -4   9   41.38    4.52   1
   5   4   9   96.59    7.46   3
   5   4  -9   87.08    7.35   1
   5  -4  -9  102.68    5.38   3
  -5   4  -9  101.46    5.42   3
   5  -4  -9   87.82    9.81   1
   5   4   9  100.81    7.20   1
   5  -4   9   77.34    6.97   1
   5  -4  -9   95.81    6.57   1
   5   4  -9   91.03    7.29   2
   6  -4   9  332.59   17.68   1
   6  -4  -9  348.33   29.08   1
   6  -4   9  317.28   17.54   3
  -6   4   9  330.32   10.09   2
   6   4   9  302.03   18.75   1
   6  -4  -9  321.01   32.66   3
   6  -4  -9  342.62   19.42   1
  -6   4  -9  340.97   19.34   3
  -6   4   9  338.38    9.88   2
   6   4  -9  343.17   24.15   1
   6   4  -9  350.50   19.70   2
   6   4   9  325.94   15.71   3
   7   4   9   49.09    6.17   3
   7  -4  -9   29.07    4.71   1
   7  -4  -9   35.91    4.45   3
   7   4  -9   35.91    5.83   1
   7   4   9   37.14    6.01   1
   7  -4   9   43.53    4.55   1
  -7   4   9   35.55    2.77   2
   7  -4   9   39.37    4.39   3
   7   4  -9   48.18    5.95   2
   8   4  -9  258.81   12.11   2
   8  -4   9  260.76   13.95   1
   8  -4  -9  249.15   22.72   1
   8   4  -9  255.50   24.39   1
   8   4   9  248.68   16.51   1
   8  -4   9  242.33   23.84   3
   8   4   9  246.38   17.70   3
   9  -4  -9   25.98    3.72   1
   9   4   9   15.67    5.39   1
   9   4  -9   32.93    7.59   1
   9   4   9   23.68    4.24   3
   9   4  -9   27.24    4.11   2
  10  -4  -9  306.24   21.97   1
  10   4   9  345.80   33.60   3
  10   4  -9  334.69   43.90   2
  10   4  -9  275.45   32.25   1
  10  -4   9  348.69   25.93   1
  10   4   9  288.61   22.41   1
  11   4   9   21.00    8.02   1
  11  -4   9   29.56    4.99   1
  11   4  -9   19.96    6.34   1
  11   4  -9   22.63    4.82   2
  11  -4  -9   24.70    4.65   1
   0  -5  -9   -0.99    1.48   3
   0   5  -9    2.10    2.10   1
   0   5  -9   -0.19    2.45   2
   0   5   9    1.16    1.54   3
   0  -5  -9   -0.15    1.43   2
   0  -5  -9    2.10    1.69   1
   0   5   9    0.49    1.56   1
  -1   5   9   10.82    1.87   2
  -1   5  -9   11.57    4.90   2
  -1   5   9    6.71    1.86   3
   1   5  -9   13.54    3.96   2
   1   5   9    7.98    3.08   1
  -1   5   9    9.59    2.38   1
   1   5  -9    7.78    2.93   1
  -1  -5  -9    9.03    2.97   2
   1  -5  -9   16.15    3.60   3
   1   5   9    7.54    2.96   3
   1  -5  -9   12.17    3.25   1
  -1   5  -9   13.42    3.33   3
   1  -5  -9   11.61    1.87   2
  -1  -5  -9    9.60    2.77   1
  -2   5   9   44.93    4.13   3
  -2  -5  -9   41.39    5.79   2
   2   5  -9   39.57    5.43   1
   2   5   9   39.95    4.38   3
  -2   5  -9   48.55    5.27   2
  -2  -5  -9   42.64    4.98   1
  -2   5  -9   44.57    6.09   3
   2   5  -9   38.69    4.51   2
   2   5   9   36.77    4.26   2
   2  -5  -9   33.89    4.28   3
   2   5   9   35.20    4.19   1
  -2   5   9   37.16    3.68   1
   3   5   9   75.07    8.32   1
   3   5   9   80.36    8.63   2
   3  -5  -9   69.69    4.70   1
   3  -5   9   62.21    5.98   1
  -3   5  -9   72.19    7.10   3
   3   5  -9   63.09    6.23   1
  -3   5   9   62.62    4.98   3
  -3   5   9   72.34    3.57   2
   3  -5  -9   62.23    9.34   3
  -3   5   9   74.65    6.95   1
   4  -5   9   68.68    7.14   1
   4   5  -9   70.28    6.86   1
  -4   5   9   66.39    3.25   2
   4   5   9   86.87    8.15   1
  -4   5   9   72.86    4.53   3
   4  -5  -9   77.89    9.47   3
  -4   5  -9   73.54    8.46   3
   4   5  -9   79.16    8.19   2
   4   5   9   71.73    6.37   3
   4   5   9   86.32    7.05   2
   5   5   9  373.66   21.39   1
   5  -5  -9  358.23   44.83   3
   5   5   9  327.37   19.23   2
   5  -5   9  349.59   22.24   1
   5  -5  -9  354.16   23.07   1
   5   5   9  298.06   22.19   3
   5   5  -9  355.99   16.81   2
   5   5  -9  404.53   24.16   1
   5  -5  -9  344.96   32.53   1
  -5   5   9  352.45   10.88   2
  -5   5   9  352.04   12.87   2
  -5   5  -9  343.04   14.79   3
   6   5   9   23.89    6.73   2
   6  -5  -9   18.31    3.75   1
   6  -5   9   17.66    4.62   1
   6   5   9   15.37    4.65   1
  -6   5   9   20.37    1.56   2
   6  -5  -9   18.78    3.44   3
   6   5  -9   15.33    4.48   1
  -6   5   9   18.86    1.65   2
   6   5  -9   19.21    5.02   2
   6   5   9   15.21    4.36   3
  -6   5  -9   22.23    3.71   3
   7   5   9   24.10    4.77   3
   7  -5   9   24.83    4.10   1
   7  -5  -9   33.26    3.96   1
   7   5  -9   37.70    6.35   2
   7   5  -9   28.33    4.82   1
   7   5   9   18.93    5.64   1
   8  -5  -9   24.74    3.52   1
   8   5  -9   34.33    5.38   2
   8  -5   9   33.54    4.93   1
   8   5   9   26.84    4.75   3
   9  -5  -9   26.62    3.70   1
   9   5  -9   22.69    5.25   2
   9   5   9   32.51    7.86   3
   9   5  -9   34.40    6.57   1
   9  -5   9   27.88    5.15   1
  10  -5  -9   12.36    3.51   1
  10   5   9    9.53    5.47   1
  10   5   9    6.48    3.51   3
  10   5  -9    9.95    5.99   1
  10   5  -9   22.76    6.28   2
  10  -5   9   15.32    3.38   1
   0   6   9   18.94    3.98   3
   0   6   9   16.58    2.87   1
   0   6   9   16.14    2.89   2
   0   6  -9   15.92    3.23   2
   0  -6  -9   12.15    2.71   1
  -1  -6  -9  383.91   31.11   1
   1   6  -9  372.22   20.41   2
  -1   6  -9  378.42   16.64   2
  -1   6   9  403.44   33.64   1
  -1   6  -9  362.94   23.71   1
   1  -6  -9  377.21   17.29   1
   1   6  -9  389.20   20.57   1
   1   6   9  349.98   19.42   3
   1   6   9  411.89   19.31   2
  -1   6   9  410.98   23.03   3
   1  -6  -9  375.76   16.94   2
   1  -6  -9  344.02   37.77   3
  -1   6   9  365.12   20.97   2
  -1  -6  -9  417.69   26.30   2
   1   6   9  337.03   24.21   1
   2  -6  -9  256.39   15.63   1
  -2   6   9  272.86   16.30   3
   2   6   9  288.07   20.61   2
   2   6  -9  293.72   14.73   1
   2   6   9  248.13   14.67   3
  -2   6  -9  265.82   23.93   3
  -2   6   9  265.58   15.13   2
  -2  -6  -9  258.98   20.48   1
   2   6   9  251.05   16.70   1
   2  -6  -9  274.61   21.07   3
   2   6  -9  267.66   19.12   2
  -2   6   9  253.46   20.59   1
  -2  -6  -9  238.57   19.54   2
  -2   6  -9  276.36   16.71   2
  -3   6   9  106.33   11.22   1
   3   6   9   95.38    6.51   2
   3  -6  -9  103.40    8.18   3
   3   6  -9   91.53    9.65   2
   3  -6  -9   97.29    9.60   1
  -3   6   9  103.72    9.47   3
   3   6  -9  115.64   11.57   1
  -3   6  -9  102.17   11.34   2
   3   6   9  107.44   14.24   3
   3   6   9  103.59   12.51   1
  -3   6   9   81.13    5.36   2
   4  -6   9   17.69    4.58   1
  -4   6   9   13.39    1.89   2
   4   6   9   15.70    4.25   3
  -4   6   9   11.46    2.47   3
   4  -6  -9   17.88    4.38   3
   4   6   9   12.20    4.29   1
   4   6   9   13.05    3.97   2
   4   6  -9   16.66    5.21   2
  -4   6  -9   13.89    2.40   3
   5  -6  -9  140.24   10.66   3
   5   6   9  140.91    8.75   1
  -5   6   9  138.99    6.97   2
   5  -6  -9  151.94   13.73   1
   5   6  -9  131.71   16.82   1
   5   6  -9  160.58   13.66   2
  -5   6  -9  125.70   11.59   3
   5   6   9  142.32    8.87   3
   5   6   9  151.37   12.89   2
   5  -6   9  140.67   12.91   1
   6   6   9   16.74    5.51   1
  -6   6   9   13.63    2.11   2
   6  -6   9    9.40    3.17   1
   6   6  -9   12.15    4.68   1
   6   6   9   15.58    6.03   3
  -6   6  -9    8.25    2.20   3
   6   6   9    3.85    4.63   2
   7   6   9   24.87    7.37   3
   7   6  -9   15.93    4.14   1
   7  -6   9   14.10    3.32   1
   7   6   9   13.13    3.66   2
   7   6  -9    6.98    5.22   2
   7   6   9   21.20    5.43   1
   7  -6  -9   15.10    2.62   1
   8  -6   9   28.55    4.37   1
   8  -6  -9   28.08    3.95   1
   8   6   9   25.96    6.17   1
   8   6  -9   34.24    5.92   1
   9   6  -9  104.26   14.10   1
   9   6   9  135.02   15.18   1
   9   6   9  138.50   20.04   3
   9  -6   9  123.89   16.60   1
   9   6  -9   92.34    8.52   2
   9  -6  -9  112.79   11.14   1
  10  -6   9    1.38    2.77   1
  10   6  -9    9.28    5.78   1
  10   6   9    1.30    4.73   3
  10   6   9   -2.07    3.15   1
  10   6  -9    0.28    4.68   2
   0   7   9   89.01    7.79   2
   0  -7  -9   85.12    5.73   2
   0   7  -9   77.63    7.47   2
   0   7   9   81.44    6.01   1
   0   7   9   69.70    6.93   3
   0   7  -9   98.33    7.24   1
   0  -7  -9   85.75    5.69   1
   1  -7  -9    7.57    1.88   2
  -1   7   9    9.36    2.93   1
   1   7   9    7.27    3.06   3
  -1   7   9    7.36    3.08   2
   1   7   9    3.78    4.21   2
  -1   7  -9    8.44    3.67   1
   1  -7  -9    9.77    2.59   1
  -1  -7  -9    9.64    2.36   1
  -2   7   9   53.52    4.12   1
   2   7  -9   50.71    6.31   2
  -2   7   9   58.89    5.01   3
   2  -7  -9   47.67    5.53   1
  -2   7  -9   60.19    8.01   2
   2   7  -9   55.52    5.67   1
  -2   7   9   55.04    4.58   2
  -2  -7  -9   52.20    7.86   1
   2   7   9   50.42    5.49   1
   2   7   9   51.32    7.15   2
  -3   7   9   92.22    6.07   2
   3  -7  -9   74.83    7.06   3
  -3   7  -9   80.04    7.58   2
   3   7   9  100.13    7.57   2
   3   7   9   97.80    7.86   3
   3  -7  -9   82.11    7.42   1
  -3   7   9   94.13    7.13   1
   3   7  -9   71.00    8.26   2
  -3   7   9   85.54    8.74   3
   3   7   9   92.65    9.95   1
   3   7  -9   96.04    8.47   1
  -4   7   9   87.32    6.91   3
  -4   7  -9   74.27    6.38   2
   4  -7  -9   64.24   14.08   3
  -4   7   9   86.60    5.29   2
   4   7  -9   83.04    7.45   1
   4   7   9   74.86    8.83   1
   4   7  -9   91.67    9.46   2
   4   7   9   87.28    7.62   2
  -4   7  -9   73.83    8.62   3
  -5   7  -9  106.41    7.60   3
   5   7  -9  109.12    9.96   2
   5   7   9   91.13    7.89   2
   5  -7  -9  104.35    9.05   1
  -5   7   9  109.52    7.70   3
   5   7   9  111.09    9.25   1
  -5   7   9  109.88    7.97   2
   6  -7   9  280.60   13.66   1
   6   7   9  260.79   16.38   1
   6   7   9  259.17   14.47   3
   6   7   9  245.32   15.72   2
   6   7  -9  232.18   16.71   2
   6  -7  -9  254.97   17.68   1
   6   7  -9  252.20   20.65   1
   7   7   9   80.03    8.93   3
   7  -7  -9   82.73    6.68   1
   7   7   9   67.01    9.63   1
   7  -7   9   80.32    7.39   1
   7   7  -9   71.30   11.11   1
   7   7   9   76.80    7.20   2
   7   7  -9   60.68    6.17   2
   8   7  -9   25.18    5.72   1
   8   7   9   20.37    7.07   3
   8   7   9   18.61    6.42   2
   8  -7   9   16.51    3.77   1
   9  -7   9   32.90    4.21   1
   9   7   9   26.73    6.59   1
   9   7  -9   19.57    5.10   2
   9   7   9   27.99    6.28   3
   0   8  -9  136.58   16.16   1
   0   8   9  118.42    7.12   3
   0   8   9  132.17    9.55   2
   0   8  -9  133.15   11.76   2
   0   8   9  116.86   10.51   1
  -1   8   9  455.46   29.66   2
   1   8  -9  450.69   24.57   1
  -1   8   9  454.76   46.38   1
  -1   8  -9  420.71   30.00   2
   1   8  -9  462.44   20.04   2
   1   8   9  477.76   22.78   1
   1  -8  -9  438.00   33.93   2
   1   8   9  483.24   34.53   3
  -1   8   9  493.25   21.83   3
  -1   8  -9  441.27   28.85   1
   1   8   9  448.98   24.42   2
  -2  -8  -9   32.85    7.89   1
  -2   8   9   19.50    3.34   3
   2   8   9   25.01    3.98   1
  -2   8   9   20.59    3.72   2
   2   8   9   26.65    4.45   3
  -2   8  -9   23.35    4.21   2
   2   8  -9   17.04    4.73   1
   2   8  -9   29.98    6.35   2
   2   8   9   19.53    4.37   2
  -2   8  -9   30.39    4.56   1
   3   8  -9   13.14    5.47   2
   3   8   9   13.30    4.50   3
   3   8  -9   17.03    5.54   1
  -3   8  -9   10.37    3.04   1
   3   8   9   20.46    5.29   1
   3  -8  -9   13.97    3.42   3
   3   8   9   20.68    5.73   2
  -3   8   9   16.71    3.57   2
  -4   8   9  169.93   11.09   2
  -4   8  -9  196.87   10.91   2
  -4   8   9  154.39   15.59   3
   4   8   9  181.01   16.20   2
   4   8  -9  170.32   19.84   1
   4   8  -9  139.00   16.77   2
   4   8   9  141.26   15.37   1
   4   8   9  176.21   10.06   3
   5  -8  -9   11.67    2.19   1
   5   8  -9    7.17    5.19   2
  -5   8  -9   21.62    5.93   2
   5   8   9   11.25    4.20   2
  -5   8   9   12.89    2.14   3
   6   8   9   10.28    6.22   3
   6   8  -9   13.30    3.95   1
   6   8  -9    4.68    6.35   2
   6   8   9   11.28    3.62   1
   6   8   9    5.41    4.32   2
   7   8  -9   30.84    6.61   1
   7   8   9   28.74    7.27   3
   7   8  -9   34.12    6.44   2
   8   8   9   58.81    8.26   2
   8   8  -9   60.43    8.95   2
   8   8  -9   77.14   12.34   1
   8   8   9   70.82    7.96   1
   9   8  -9   36.17    7.18   2
   9   8   9   37.88    7.53   2
   9   8  -9   36.93    6.85   1
   0   9   9   36.83    4.55   1
   0   9   9   40.23    4.84   2
   0   9   9   50.42    5.86   3
   0   9  -9   52.20    7.31   2
   0   9  -9   45.27    7.14   1
  -1   9  -9   59.78    9.33   1
   1   9   9   76.95    8.15   2
  -1   9   9   69.47    7.82   2
   1   9   9   79.41    6.30   3
   1   9  -9   72.25    8.56   2
   1   9   9   72.96    6.93   1
   1   9  -9   58.52    8.75   1
  -1   9   9   58.56    6.41   3
  -2   9   9   14.80    3.55   3
   2   9  -9   14.83    3.73   1
  -2   9   9   13.66    2.99   2
   2   9  -9   25.58    6.70   2
   3   9   9  128.42   11.45   2
   3   9  -9  127.78   10.32   1
  -3   9  -9  116.36    9.17   2
   3   9   9   87.27   11.79   3
   3   9   9   94.88    6.97   1
   3   9  -9  122.26   10.75   2
  -3   9   9  106.40    9.06   2
  -3   9   9  114.16   10.80   3
  -4   9   9  231.70   22.72   3
   4   9   9  234.35   16.43   2
  -4   9   9  219.20   19.21   2
  -4   9  -9  208.70   14.68   2
   4   9   9  261.09   15.50   3
   4   9  -9  205.26   14.99   2
   4   9  -9  212.58   23.39   1
   4   9   9  260.19   20.05   1
   5   9   9  225.95   19.66   2
  -5   9  -9  209.83   21.76   2
   5   9   9  203.00   16.70   1
   5   9   9  171.49   12.80   3
   5   9  -9  204.52   18.20   2
   5   9  -9  242.97   21.52   1
   6   9   9    3.74    3.48   2
   6   9   9   11.56    4.86   3
   6   9   9    3.46    4.03   1
   6   9  -9    4.90    5.26   2
  -6   9  -9    4.56    5.61   2
   7   9  -9   58.48    8.30   2
   7   9   9   70.74   11.51   2
   7   9   9   63.53    8.57   3
  -7   9  -9   57.91    7.19   2
   7   9   9   71.13    8.18   1
   7   9  -9   75.33   11.80   1
   8   9   9   14.50    4.46   1
   8   9   9    7.98    4.14   2
   8   9  -9    7.27    5.57   2
   0  10   9   14.51    3.85   3
   0  10   9   15.32    5.67   2
  -1  10   9    2.95    3.01   3
   1  10  -9   10.30    5.17   2
   1  10  -9    7.50    3.62   1
  -1  10  -9   15.32    4.96   2
   2  10   9   86.36    7.52   2
   2  10  -9   75.55    9.29   1
   2  10  -9   60.95    9.24   2
   2  10   9   80.89    7.63   3
  -2  10   9   65.19    6.72   3
  -3  10   9   42.44    4.87   2
   3  10  -9   45.41    5.99   1
  -3  10   9   44.16    7.27   3
   3  10   9   40.61    6.37   1
   3  10   9   55.04    8.88   3
   3  10   9   31.70    4.79   2
   4  10   9   18.05    5.20   3
   4  10   9   29.38    4.59   1
  -4  10  -9   24.78    6.01   2
   4  10  -9   31.22    4.98   1
   4  10  -9   25.63    6.11   2
   5  10   9   89.26   10.03   2
   5  10  -9   99.37   12.57   1
   5  10   9   90.04   16.39   1
  -5  10  -9   87.36   11.02   2
   5  10  -9  115.36    9.93   2
   6  10  -9    6.33    5.50   1
   6  10   9    4.89    4.08   3
   6  10   9   11.97    5.89   2
   6  10  -9    4.81    7.58   2
  -6  10  -9    3.87    7.88   2
   6  10   9   -0.01    3.73   1
   0  11   9   13.08    4.16   2
   0  11  -9   16.08    6.70   2
  -1  11   9   21.14    3.98   3
   1  11  -9   18.49    5.83   2
  -1  11   9   17.64    3.46   2
   1  11   9   16.99    4.81   2
   1  11   9   20.07    4.46   3
  -1  11  -9   14.35    4.19   2
  -2  11   9   26.04    4.19   3
  -2  11  -9   34.63    6.29   2
   3  11   9  164.45   27.03   3
  -3  11  -9  187.55   12.10   2
   3  11   9  143.50   17.19   2
   3  11  -9  189.27   20.06   2
   4  11  -9   78.52   12.70   2
  -4  11  -9   79.09   12.86   2
   4  11   9   67.03    9.17   3
   4  11   9   57.65    8.78   2
   5  11   9  114.71   18.24   3
   5  11  -9   92.32   12.16   2
  -5  11  -9  104.02   12.76   2
   5  11  -9  110.09   12.84   1
   5  11   9  123.98   12.31   2
   0  12   9    6.45    3.92   3
   0  12   9   12.92    5.20   2
   0  12  -9   11.76    4.58   2
  -1  12  -9   23.18    5.73   2
   1  12   9   27.37    5.16   3
   1  12   9   25.68    5.14   2
   2  12  -9   26.44    7.40   2
  -2  12  -9   15.82    6.85   2
   2  12   9   21.24    5.26   3
   0   0 -10 1479.55   59.15   3
   0   0  10 1513.66   52.34   3
   0   0  10 1551.87   71.23   1
   0   0 -10 1312.56   88.47   1
   1   0  10  229.53   11.43   3
  -1   0 -10  198.61   15.82   3
   1   0 -10  209.85   11.11   3
  -1   0 -10  207.16   18.89   1
   1   0 -10  205.15   10.83   2
   1   0 -10  224.28   16.90   1
  -1   0  10  209.62   11.73   3
   1   0  10  197.77   10.36   1
  -1   0  10  198.60   10.13   1
  -2   0 -10  396.54   28.62   3
  -2   0  10  353.06   18.38   1
   2   0 -10  352.24   18.71   1
   2   0 -10  389.11   13.76   2
   2   0  10  408.71   17.50   3
   2   0 -10  387.76   26.84   3
   2   0  10  408.39   22.32   1
   3   0  10  211.09   11.02   3
   3   0 -10  206.49    8.51   3
   3   0  10  244.21   13.59   1
   3   0 -10  204.88   13.34   1
  -3   0 -10  230.34   14.78   3
   3   0 -10  214.54    8.74   2
   4   0 -10  331.26   32.37   3
   4   0 -10  374.35   15.23   1
   4   0  10  368.31   20.60   1
   4   0  10  358.92   17.18   3
   4   0 -10  349.90   17.20   2
   4   0 -10  351.13   19.08   1
   5   0 -10  643.73   31.10   1
   5   0  10  675.77   35.45   3
   5   0 -10  673.08   26.95   2
   5   0  10  640.19   32.12   1
   5   0 -10  717.97   57.51   1
  -5   0  10  681.36   29.90   2
  -6   0  10  740.05   45.26   2
   6   0 -10  724.95   48.17   1
   6   0  10  715.88   37.82   3
   6   0  10  700.14   27.40   1
   7   0  10  223.37   11.92   1
  -7   0  10  217.90   17.75   2
   7   0  10  246.64   12.64   3
   7   0 -10  203.47   13.21   1
   8   0  10  126.31   12.72   3
   8   0 -10  125.20   15.34   1
   8   0  10  146.37   10.04   1
   9   0  10   13.50    4.28   1
   9   0 -10   13.14    4.88   1
  10   0  10   23.07    7.08   1
  10   0 -10   16.32    4.69   1
  11   0  10    9.05    3.34   3
  11   0  10   17.41    4.80   1
  11   0 -10   14.05    4.97   1
   0   1 -10  316.45   29.35   1
   0   1  10  346.34   19.15   1
   0  -1 -10  335.37   13.71   2
   0   1  10  331.44   13.07   3
   0   1 -10  291.27   21.09   3
   0  -1 -10  347.93   27.16   3
   0  -1  10  319.46   22.99   1
   0  -1  10  347.85   14.20   3
   0  -1 -10  310.14   23.17   1
   1   1  10  305.70   17.16   1
  -1  -1  10  320.16   14.67   1
   1   1 -10  329.55   19.80   3
   1   1 -10  311.31   13.89   2
  -1   1  10  359.12   20.96   1
   1  -1 -10  337.58   18.38   3
   1  -1 -10  318.39   12.52   2
   1   1  10  335.12   14.06   3
  -1  -1 -10  329.54   15.99   3
   1  -1 -10  350.80   30.10   1
  -1   1  10  364.39   15.14   3
  -1  -1 -10  290.50   13.10   1
  -1   1 -10  349.35   21.92   3
   1  -1  10  340.70   16.14   3
   1  -1  10  353.42   15.62   1
   1   1 -10  331.65   15.40   1
  -1  -1 -10  305.50   19.18   2
   2   1  10  914.82   46.01   1
  -2  -1 -10  941.69   60.34   2
   2   1 -10  903.33   49.92   2
   2   1  10  960.36   36.33   3
  -2   1  10  998.15   50.65   1
[truncated: 143,440 more chars]
